# Supplementary material for: 2-Amino-5-methyl­pyridinium 2-hy­droxy-5-chloro­benzoate
Source: Acta Crystallogr Sect E Struct Rep Online. 2012 Dec 22;69(Pt 1):o132–3. doi: 10.1107/S160053681205101X (PMC3588363; doi:10.1107/S160053681205101X)
Supplement: Supplementary file 1 [file e-69-0o132-sup1.cif]

##############################################################################
#                                                                            #
# This CIF contains the data in a paper accepted for publication in          #
# Acta Crystallographica Section E. It conforms to the requirements of       #
# Notes for Authors for Acta Crystallographica Section E, and has been       #
# peer reviewed under the auspices of the IUCr Commission on Journals.       #
#                                                                            #
# Full details of the Crystallographic Information File format               #
# are given in the paper "The Crystallographic Information File (CIF):       #
# a New Standard Archive File for Crystallography" by S. R. Hall, F. H.      #
# Allen and I. D. Brown [Acta Cryst. (1991), A47, 655-685].                  #
#                                                                            #
# The current version of the core CIF dictionary is obtainable from          #
# ftp://ftp.iucr.org/pub/cif_core.dic.                                       #
#                                                                            #
# Software is freely available for graphical display of the structure(s)     #
# in this CIF. For information consult the CIF software page                 #
# http://www.iucr.org/resources/cif/software.                                #
#                                                                            #
# This file may be used for bona fide research purposes within the           #
# scientific community so long as proper attribution is given to the journal # 
# article from which it was obtained.                                        #
#                                                                            #
##############################################################################
data_global
_audit_creation_method     'form.cif (version 2.0)'
_journal_data_validation_number     ?
_journal_date_recd_electronic     2012-12-12
_journal_date_accepted     2012-12-17
_journal_name_full     'Acta Crystallographica, Section E'
_journal_year     2013
_journal_volume     69
_journal_issue      1
_journal_page_first     o132
_journal_page_last     o133
_journal_paper_category     QO
_journal_paper_doi     10.1107/S160053681205101X
_journal_coeditor_code     IS5232
_publ_contact_author_name     'Ibrahim Abdul Razak'
_publ_contact_author_address
;
      School of Physics
      Universiti Sains Malaysia
      11800 USM, Penang
      MALAYSIA
;
_publ_contact_author_email     'arazaki@usm.my'
_publ_contact_author_fax     '604 6579150'
_publ_contact_author_phone     '604 6535306'
_publ_section_title
;
2-Amino-5-methylpyridinium 2-hydroxy-5-chlorobenzoate
;
loop_
    _publ_author_name
    _publ_author_footnote
    _publ_author_address
    'Kaliyaperumal Thanigaimani' ?
;
School of Physics
Universiti Sains Malaysia
11800 USM, Penang
Malaysia
;
    'Abbas Farhadikoutenaei' ?
;
School of Physics
Universiti Sains Malaysia
11800 USM, Penang
Malaysia
Department of Physics
Faculty of Science
University of Mazandaran
Babolsar
Iran
;
    'Suhana Arshad' ?
;
School of Physics
Universiti Sains Malaysia
11800 USM, Penang
Malaysia
;
    'Ibrahim Abdul Razak'
;
Thomson Reuters ResearcherID: A-5599-2009.
;
;
School of Physics
Universiti Sains Malaysia
11800 USM, Penang
Malaysia
;
data_I
_audit_creation_method     SHELXL-97
_chemical_name_systematic
;
2-Amino-5-methylpyridinium 2-hydroxy-5-chlorobenzoate
;
_chemical_name_common
;
2-Amino-5-methylpyridinium 5-chlorosalicylate
;
_chemical_formula_moiety     'C6 H9 N2 +, C7 H4 Cl O3 -'
_chemical_formula_sum     'C13 H13 Cl N2 O3'
_chemical_formula_iupac     'C6 H9 N2 +, C7 H4 Cl O3 -'
_chemical_formula_weight     280.70
_chemical_melting_point     ?
_symmetry_cell_setting     monoclinic
_symmetry_space_group_name_H-M     'P 21'
_symmetry_space_group_name_Hall     'P 2yb'
loop_
    _symmetry_equiv_pos_as_xyz
    'x, y, z'
    '-x, y+1/2, -z'
_cell_length_a     9.004(7)
_cell_length_b     5.767(5)
_cell_length_c     12.617(10)
_cell_angle_alpha     90.00
_cell_angle_beta     90.415(16)
_cell_angle_gamma     90.00
_cell_volume     655.2(9)
_cell_formula_units_Z     2
_cell_measurement_reflns_used     1722
_cell_measurement_theta_min     2.77
_cell_measurement_theta_max     29.73
_cell_measurement_temperature     100.0(10)
_exptl_crystal_description     'block'
_exptl_crystal_colour     'colourless'
_exptl_crystal_size_max     0.46
_exptl_crystal_size_mid     0.18
_exptl_crystal_size_min     0.07
_exptl_crystal_density_diffrn     1.423
_exptl_crystal_density_meas     ?
_exptl_crystal_density_method     'not measured'
_exptl_crystal_F_000     292
_exptl_absorpt_coefficient_mu     0.297
_exptl_absorpt_correction_type     multi-scan
_exptl_absorpt_process_details     '(<i>SADABS</i>; Bruker, 2009)'
_exptl_absorpt_correction_T_min     0.8765
_exptl_absorpt_correction_T_max     0.9787
_exptl_special_details
;
The crystal was placed in the cold stream of an Oxford Cryosystems Cobra
open-flow nitrogen cryostat (Cosier & Glazer, 1986) operating at 100.0 (1) K.
;
_diffrn_ambient_temperature     100.0(10)
_diffrn_radiation_type     MoK\a
_diffrn_radiation_wavelength     0.71073
_diffrn_radiation_source     'fine-focus sealed tube'
_diffrn_radiation_monochromator     graphite
_diffrn_measurement_device_type
;
Bruker SMART APEXII Duo CCD area-detector
;
_diffrn_measurement_method     '\f and \w scans'
_diffrn_detector_area_resol_mean     ?
_diffrn_reflns_number     4785
_diffrn_reflns_av_R_equivalents     0.0605
_diffrn_reflns_av_sigmaI/netI     0.0753
_diffrn_reflns_theta_min     1.61
_diffrn_reflns_theta_max     25.00
_diffrn_reflns_theta_full     25.00
_diffrn_measured_fraction_theta_max     0.987
_diffrn_measured_fraction_theta_full     0.987
_diffrn_reflns_limit_h_min     -10
_diffrn_reflns_limit_h_max     10
_diffrn_reflns_limit_k_min     -6
_diffrn_reflns_limit_k_max     6
_diffrn_reflns_limit_l_min     -14
_diffrn_reflns_limit_l_max     15
_diffrn_standards_number     0
_diffrn_standards_interval_count     .
_diffrn_standards_interval_time     .
_diffrn_standards_decay_%     ?
_refine_special_details
;
Refinement of <i>F</i>^2^ against ALL reflections. The weighted <i>R</i>-factor
<i>wR</i> and goodness of fit <i>S</i> are based on <i>F</i>^2^, conventional
<i>R</i>-factors <i>R</i> are based on <i>F</i>, with <i>F</i> set to zero for
negative <i>F</i>^2^. The threshold expression of <i>F</i>^2^ >
\s(<i>F</i>^2^) is used only for calculating <i>R</i>-factors(gt) <i>etc</i>.
and is not relevant to the choice of reflections for refinement.
<i>R</i>-factors based on <i>F</i>^2^ are statistically about twice as large
as those based on <i>F</i>, and <i>R</i>- factors based on ALL data will be
even larger.
;
_reflns_number_total     2204
_reflns_number_gt     1539
_reflns_threshold_expression     I>2\s(I)
_refine_ls_structure_factor_coef     Fsqd
_refine_ls_matrix_type     full
_refine_ls_R_factor_all     0.1005
_refine_ls_R_factor_gt     0.0733
_refine_ls_wR_factor_gt     0.1743
_refine_ls_wR_factor_ref     0.2012
_refine_ls_goodness_of_fit_ref     1.014
_refine_ls_restrained_S_all     1.014
_refine_ls_number_reflns     2204
_refine_ls_number_parameters     189
_refine_ls_number_restraints     2
_refine_ls_hydrogen_treatment     mixed
_refine_ls_weighting_scheme     calc
_refine_ls_weighting_details
         'calc w=1/[\s^2^(Fo^2^)+(0.1249P)^2^+0.0000P] where P=(Fo^2^+2Fc^2^)/3'
_atom_sites_solution_hydrogens     geom
_atom_sites_solution_primary     direct
_atom_sites_solution_secondary     difmap
_refine_ls_shift/su_max     0.001
_refine_ls_shift/su_mean     0.000
_refine_diff_density_max     0.469
_refine_diff_density_min     -0.440
_refine_ls_extinction_method     none
_refine_ls_extinction_coef     ?
_refine_ls_abs_structure_details     'Flack (1983), 941 Friedel pairs'
_refine_ls_abs_structure_Flack     0.09(16)
loop_
    _atom_type_symbol
    _atom_type_description
    _atom_type_scat_dispersion_real
    _atom_type_scat_dispersion_imag
    _atom_type_scat_source
    'C' 'C' 0.0033 0.0016
                         'International Tables Vol C Tables 4.2.6.8 and 6.1.1.4'
    'H' 'H' 0.0000 0.0000
                         'International Tables Vol C Tables 4.2.6.8 and 6.1.1.4'
    'N' 'N' 0.0061 0.0033
                         'International Tables Vol C Tables 4.2.6.8 and 6.1.1.4'
    'O' 'O' 0.0106 0.0060
                         'International Tables Vol C Tables 4.2.6.8 and 6.1.1.4'
    'Cl' 'Cl' 0.1484 0.1585
                         'International Tables Vol C Tables 4.2.6.8 and 6.1.1.4'
_computing_data_collection     'APEX2 (Bruker, 2009)'
_computing_cell_refinement     'SAINT (Bruker, 2009)'
_computing_data_reduction     'SAINT (Bruker, 2009)'
_computing_structure_solution     'SHELXTL (Sheldrick, 2008)'
_computing_structure_refinement     'SHELXTL (Sheldrick, 2008)'
_computing_molecular_graphics     'SHELXTL (Sheldrick, 2008)'
_computing_publication_material
;
SHELXTL (Sheldrick, 2008) and PLATON (Spek, 2009)
;
loop_
    _atom_site_type_symbol
    _atom_site_label
    _atom_site_fract_x
    _atom_site_fract_y
    _atom_site_fract_z
    _atom_site_U_iso_or_equiv
    _atom_site_adp_type
    _atom_site_calc_flag
    _atom_site_refinement_flags
    _atom_site_occupancy
    _atom_site_symmetry_multiplicity
    _atom_site_disorder_assembly
    _atom_site_disorder_group
    Cl Cl1 0.49320(17) 0.7884(3) 0.59756(12) 0.0882(6) Uani d . 1 1 . .
    O O1 0.1352(4) 0.0724(8) 0.6317(2) 0.0718(11) Uani d . 1 1 . .
    O O2 0.1487(4) -0.0555(7) 0.7972(2) 0.0665(10) Uani d . 1 1 . .
    O O3 0.3088(5) 0.1483(9) 0.9319(3) 0.0809(13) Uani d . 1 1 . .
    N N1 0.9568(5) 0.6055(9) 0.7468(3) 0.0581(11) Uani d . 1 1 . .
    N N2 0.9360(7) 0.7221(10) 0.5745(4) 0.0730(15) Uani d D 1 1 . .
    C C1 0.8976(5) 0.5709(10) 0.6496(3) 0.0555(13) Uani d . 1 1 . .
    C C2 0.8031(5) 0.3909(10) 0.6344(4) 0.0613(15) Uani d . 1 1 . .
    H H2A 0.7593 0.3646 0.5667 0.074 Uiso calc R 1 1 . .
    C C3 0.7716(6) 0.2485(12) 0.7170(4) 0.0724(17) Uani d . 1 1 . .
    H H3A 0.7049 0.1232 0.7056 0.087 Uiso calc R 1 1 . .
    C C4 0.8336(6) 0.2786(13) 0.8183(4) 0.0683(14) Uani d . 1 1 . .
    C C5 0.9247(6) 0.4608(11) 0.8286(4) 0.0622(14) Uani d . 1 1 . .
    H H5A 0.9688 0.4902 0.8959 0.075 Uiso calc R 1 1 . .
    C C6 0.8003(8) 0.1215(15) 0.9103(5) 0.093(2) Uani d . 1 1 . .
    H H6A 0.8451 0.1854 0.9750 0.139 Uiso calc R 1 1 . .
    H H6B 0.8416 -0.0328 0.8966 0.139 Uiso calc R 1 1 . .
    H H6C 0.6925 0.1096 0.9191 0.139 Uiso calc R 1 1 . .
    C C7 0.3500(5) 0.2962(12) 0.8536(3) 0.0604(13) Uani d . 1 1 . .
    C C8 0.4479(6) 0.4684(11) 0.8751(4) 0.0681(16) Uani d . 1 1 . .
    H H8A 0.4865 0.4834 0.9450 0.082 Uiso calc R 1 1 . .
    C C9 0.4933(6) 0.6238(11) 0.7977(4) 0.0666(15) Uani d . 1 1 . .
    H H9A 0.5615 0.7446 0.8138 0.080 Uiso calc R 1 1 . .
    C C10 0.4360(5) 0.5971(11) 0.6960(4) 0.0620(13) Uani d . 1 1 . .
    C C11 0.3378(6) 0.4262(11) 0.6724(4) 0.0581(13) Uani d . 1 1 . .
    H H11A 0.3005 0.4116 0.6021 0.070 Uiso calc R 1 1 . .
    C C12 0.2916(5) 0.2732(11) 0.7495(3) 0.0507(11) Uani d . 1 1 . .
    C C13 0.1848(5) 0.0861(11) 0.7244(3) 0.0579(13) Uani d . 1 1 . .
    H H1N1 1.019(6) 0.735(11) 0.754(4) 0.070(17) Uiso d . 1 1 . .
    H H1N2 0.985(6) 0.846(7) 0.587(5) 0.09(3) Uiso d D 1 1 . .
    H H2N2 0.888(7) 0.705(14) 0.517(5) 0.09(2) Uiso d . 1 1 . .
    H H1O3 0.225(7) 0.071(13) 0.909(5) 0.083(19) Uiso d . 1 1 . .
loop_
    _atom_site_aniso_label
    _atom_site_aniso_U_11
    _atom_site_aniso_U_22
    _atom_site_aniso_U_33
    _atom_site_aniso_U_12
    _atom_site_aniso_U_13
    _atom_site_aniso_U_23
    Cl1 0.0888(9) 0.0908(11) 0.0850(10) -0.0173(9) 0.0112(7) 0.0067(10)
    O1 0.076(2) 0.099(3) 0.0404(16) -0.016(2) -0.0140(14) -0.001(2)
    O2 0.076(2) 0.080(3) 0.0430(16) -0.011(2) -0.0066(14) 0.0066(19)
    O3 0.103(3) 0.103(4) 0.0371(17) -0.013(3) -0.0145(17) 0.0037(19)
    N1 0.066(2) 0.068(3) 0.0402(19) -0.005(2) -0.0016(16) -0.002(2)
    N2 0.095(3) 0.082(4) 0.042(2) -0.012(3) -0.009(2) -0.009(2)
    C1 0.058(3) 0.070(4) 0.038(2) 0.004(3) 0.0016(19) -0.005(3)
    C2 0.067(3) 0.073(4) 0.044(2) -0.004(3) -0.003(2) -0.010(3)
    C3 0.070(3) 0.077(5) 0.070(3) -0.010(3) 0.004(2) -0.014(3)
    C4 0.067(3) 0.079(4) 0.059(3) 0.004(3) 0.007(2) -0.002(3)
    C5 0.076(3) 0.072(4) 0.038(2) 0.003(3) 0.001(2) 0.002(2)
    C6 0.108(5) 0.098(5) 0.072(3) -0.003(4) 0.014(3) 0.017(4)
    C7 0.058(3) 0.083(4) 0.040(2) 0.003(3) -0.0017(18) -0.006(3)
    C8 0.070(3) 0.087(5) 0.047(2) -0.002(3) -0.007(2) -0.016(3)
    C9 0.063(3) 0.068(4) 0.069(3) 0.000(3) 0.003(2) -0.018(3)
    C10 0.053(2) 0.075(4) 0.058(3) -0.005(3) 0.005(2) -0.004(3)
    C11 0.064(3) 0.069(3) 0.042(2) 0.003(3) 0.0054(19) -0.008(2)
    C12 0.048(2) 0.068(3) 0.036(2) 0.010(3) -0.0010(15) -0.009(3)
    C13 0.060(3) 0.069(4) 0.044(2) 0.000(3) -0.0012(19) 0.005(3)
_geom_special_details
;
All e.s.d.'s (except the e.s.d. in the dihedral angle between two l.s. planes)
are estimated using the full covariance matrix. The cell e.s.d.'s are taken
into account individually in the estimation of e.s.d.'s in distances, angles
and torsion angles; correlations between e.s.d.'s in cell parameters are only
used when they are defined by crystal symmetry. An approximate (isotropic)
treatment of cell e.s.d.'s is used for estimating e.s.d.'s involving l.s.
planes.
;
loop_
    _geom_bond_atom_site_label_1
    _geom_bond_atom_site_label_2
    _geom_bond_site_symmetry_2
    _geom_bond_distance
    _geom_bond_publ_flag
    Cl1 C10 . 1.742(6) ?
    O1 C13 . 1.251(5) ?
    O2 C13 . 1.273(6) ?
    O3 C7 . 1.359(7) ?
    O3 H1O3 . 0.92(7) ?
    N1 C1 . 1.349(6) ?
    N1 C5 . 1.359(7) ?
    N1 H1N1 . 0.94(6) ?
    N2 C1 . 1.335(7) ?
    N2 H1N2 . 0.853(10) ?
    N2 H2N2 . 0.85(7) ?
    C1 C2 . 1.355(8) ?
    C2 C3 . 1.358(8) ?
    C2 H2A . 0.9500 ?
    C3 C4 . 1.403(8) ?
    C3 H3A . 0.9500 ?
    C4 C5 . 1.339(9) ?
    C4 C6 . 1.504(9) ?
    C5 H5A . 0.9500 ?
    C6 H6A . 0.9800 ?
    C6 H6B . 0.9800 ?
    C6 H6C . 0.9800 ?
    C7 C8 . 1.354(9) ?
    C7 C12 . 1.417(6) ?
    C8 C9 . 1.389(8) ?
    C8 H8A . 0.9500 ?
    C9 C10 . 1.388(7) ?
    C9 H9A . 0.9500 ?
    C10 C11 . 1.356(8) ?
    C11 C12 . 1.380(8) ?
    C11 H11A . 0.9500 ?
    C12 C13 . 1.478(8) ?
loop_
    _geom_angle_atom_site_label_1
    _geom_angle_atom_site_label_2
    _geom_angle_atom_site_label_3
    _geom_angle_site_symmetry_1
    _geom_angle_site_symmetry_3
    _geom_angle
    _geom_angle_publ_flag
    C7 O3 H1O3 . . 107(4) ?
    C1 N1 C5 . . 120.9(5) ?
    C1 N1 H1N1 . . 116(3) ?
    C5 N1 H1N1 . . 123(3) ?
    C1 N2 H1N2 . . 124(4) ?
    C1 N2 H2N2 . . 114(5) ?
    H1N2 N2 H2N2 . . 121(7) ?
    N2 C1 N1 . . 116.5(5) ?
    N2 C1 C2 . . 124.5(4) ?
    N1 C1 C2 . . 119.0(5) ?
    C1 C2 C3 . . 119.3(5) ?
    C1 C2 H2A . . 120.4 ?
    C3 C2 H2A . . 120.4 ?
    C2 C3 C4 . . 122.7(6) ?
    C2 C3 H3A . . 118.6 ?
    C4 C3 H3A . . 118.6 ?
    C5 C4 C3 . . 115.1(5) ?
    C5 C4 C6 . . 121.6(5) ?
    C3 C4 C6 . . 123.3(6) ?
    C4 C5 N1 . . 122.9(5) ?
    C4 C5 H5A . . 118.6 ?
    N1 C5 H5A . . 118.6 ?
    C4 C6 H6A . . 109.5 ?
    C4 C6 H6B . . 109.5 ?
    H6A C6 H6B . . 109.5 ?
    C4 C6 H6C . . 109.5 ?
    H6A C6 H6C . . 109.5 ?
    H6B C6 H6C . . 109.5 ?
    C8 C7 O3 . . 119.7(4) ?
    C8 C7 C12 . . 119.4(5) ?
    O3 C7 C12 . . 120.9(5) ?
    C7 C8 C9 . . 121.8(4) ?
    C7 C8 H8A . . 119.1 ?
    C9 C8 H8A . . 119.1 ?
    C10 C9 C8 . . 118.0(5) ?
    C10 C9 H9A . . 121.0 ?
    C8 C9 H9A . . 121.0 ?
    C11 C10 C9 . . 121.4(5) ?
    C11 C10 Cl1 . . 120.0(4) ?
    C9 C10 Cl1 . . 118.6(5) ?
    C10 C11 C12 . . 120.6(4) ?
    C10 C11 H11A . . 119.7 ?
    C12 C11 H11A . . 119.7 ?
    C11 C12 C7 . . 118.8(5) ?
    C11 C12 C13 . . 121.0(4) ?
    C7 C12 C13 . . 120.2(5) ?
    O1 C13 O2 . . 122.9(5) ?
    O1 C13 C12 . . 118.3(4) ?
    O2 C13 C12 . . 118.8(4) ?
loop_
    _geom_torsion_atom_site_label_1
    _geom_torsion_atom_site_label_2
    _geom_torsion_atom_site_label_3
    _geom_torsion_atom_site_label_4
    _geom_torsion_site_symmetry_1
    _geom_torsion_site_symmetry_2
    _geom_torsion_site_symmetry_3
    _geom_torsion_site_symmetry_4
    _geom_torsion
    _geom_torsion_publ_flag
    C5 N1 C1 N2 . . . . -179.9(5) ?
    C5 N1 C1 C2 . . . . 1.0(7) ?
    N2 C1 C2 C3 . . . . -179.7(5) ?
    N1 C1 C2 C3 . . . . -0.7(8) ?
    C1 C2 C3 C4 . . . . -0.3(9) ?
    C2 C3 C4 C5 . . . . 1.0(9) ?
    C2 C3 C4 C6 . . . . -179.7(6) ?
    C3 C4 C5 N1 . . . . -0.7(8) ?
    C6 C4 C5 N1 . . . . 180.0(5) ?
    C1 N1 C5 C4 . . . . -0.3(8) ?
    O3 C7 C8 C9 . . . . 180.0(5) ?
    C12 C7 C8 C9 . . . . -0.2(8) ?
    C7 C8 C9 C10 . . . . -0.4(8) ?
    C8 C9 C10 C11 . . . . 0.4(8) ?
    C8 C9 C10 Cl1 . . . . -179.3(4) ?
    C9 C10 C11 C12 . . . . 0.2(8) ?
    Cl1 C10 C11 C12 . . . . 179.9(4) ?
    C10 C11 C12 C7 . . . . -0.8(7) ?
    C10 C11 C12 C13 . . . . -179.9(5) ?
    C8 C7 C12 C11 . . . . 0.8(7) ?
    O3 C7 C12 C11 . . . . -179.4(5) ?
    C8 C7 C12 C13 . . . . 179.9(5) ?
    O3 C7 C12 C13 . . . . -0.3(7) ?
    C11 C12 C13 O1 . . . . -1.3(7) ?
    C7 C12 C13 O1 . . . . 179.6(5) ?
    C11 C12 C13 O2 . . . . 177.8(4) ?
    C7 C12 C13 O2 . . . . -1.2(7) ?
loop_
    _geom_hbond_atom_site_label_D
    _geom_hbond_atom_site_label_H
    _geom_hbond_atom_site_label_A
    _geom_hbond_site_symmetry_A
    _geom_hbond_distance_DH
    _geom_hbond_distance_HA
    _geom_hbond_distance_DA
    _geom_hbond_angle_DHA
    _geom_hbond_publ_flag
    O3 H1O3 O2 . 0.92(6) 1.73(7) 2.512(6) 141(6) yes
    N1 H1N1 O2 1_665 0.94(6) 1.76(6) 2.683(7) 166(5) yes
    N2 H1N2 O1 1_665 0.85(5) 1.96(5) 2.793(8) 165(4) yes
    N2 H2N2 O1 2_656 0.85(6) 2.04(7) 2.811(6) 152(7) yes
    C8 H8A O3 2_657 0.95 2.58 3.425(7) 148 yes
_iucr_refine_instructions_details
;
TITL I in P2(1) (100K)
CELL 0.71073   9.0043   5.7675  12.6174  90.000  90.415  90.000
ZERR    2.00   0.0074   0.0050   0.0098   0.000   0.016   0.000
LATT -1
SYMM -X, 0.5+Y, -Z
SFAC C H N O CL
UNIT 26 26 4 6 2
TEMP -173.000
SIZE 0.073 0.179 0.456
L.S. 10
BOND $H
FMAP 2 2 60
OMIT -4 50
DFIX 0.85 0.01 N2 H1N2
ACTA
CONF
PLAN 20
WGHT      0.1249      0.0000
FVAR       0.99629
CL1   5    0.493195    0.788373    0.597558    11.00000    0.08882    0.09083 =
         0.08504    0.00666    0.01122   -0.01734
O1    4    0.135236    0.072401    0.631707    11.00000    0.07595    0.09894 =
         0.04037   -0.00115   -0.01401   -0.01645
O2    4    0.148728   -0.055457    0.797184    11.00000    0.07640    0.07999 =
         0.04299    0.00660   -0.00660   -0.01135
O3    4    0.308809    0.148289    0.931928    11.00000    0.10263    0.10269 =
         0.03712    0.00367   -0.01447   -0.01309
N1    3    0.956817    0.605511    0.746837    11.00000    0.06644    0.06767 =
         0.04017   -0.00220   -0.00157   -0.00520
N2    3    0.936026    0.722066    0.574499    11.00000    0.09488    0.08162 =
         0.04237   -0.00927   -0.00873   -0.01229
C1    1    0.897599    0.570922    0.649574    11.00000    0.05841    0.07016 =
         0.03791   -0.00534    0.00162    0.00382
C2    1    0.803071    0.390858    0.634404    11.00000    0.06663    0.07271 =
         0.04448   -0.00958   -0.00250   -0.00402
AFIX  43
H2A   2    0.759281    0.364562    0.566739    11.00000   -1.20000
AFIX   0
C3    1    0.771633    0.248461    0.716956    11.00000    0.07046    0.07702 =
         0.06964   -0.01383    0.00400   -0.01002
AFIX  43
H3A   2    0.704870    0.123222    0.705575    11.00000   -1.20000
AFIX   0
C4    1    0.833621    0.278565    0.818337    11.00000    0.06731    0.07852 =
         0.05930   -0.00228    0.00661    0.00363
C5    1    0.924692    0.460784    0.828565    11.00000    0.07641    0.07203 =
         0.03811    0.00230    0.00053    0.00322
AFIX  43
H5A   2    0.968785    0.490239    0.895857    11.00000   -1.20000
AFIX   0
C6    1    0.800296    0.121516    0.910291    11.00000    0.10800    0.09758 =
         0.07213    0.01673    0.01357   -0.00344
AFIX 137
H6A   2    0.845087    0.185371    0.975014    11.00000   -1.50000
H6B   2    0.841560   -0.032766    0.896648    11.00000   -1.50000
H6C   2    0.692526    0.109604    0.919135    11.00000   -1.50000
AFIX   0
C7    1    0.350001    0.296244    0.853590    11.00000    0.05824    0.08284 =
         0.04008   -0.00648   -0.00170    0.00349
C8    1    0.447888    0.468441    0.875101    11.00000    0.07019    0.08676 =
         0.04733   -0.01584   -0.00689   -0.00208
AFIX  43
H8A   2    0.486547    0.483431    0.945021    11.00000   -1.20000
AFIX   0
C9    1    0.493321    0.623809    0.797671    11.00000    0.06349    0.06751 =
         0.06886   -0.01752    0.00276   -0.00023
AFIX  43
H9A   2    0.561547    0.744606    0.813822    11.00000   -1.20000
AFIX   0
C10   1    0.435979    0.597108    0.696034    11.00000    0.05325    0.07487 =
         0.05791   -0.00355    0.00544   -0.00486
C11   1    0.337833    0.426214    0.672413    11.00000    0.06388    0.06865 =
         0.04178   -0.00791    0.00539    0.00341
AFIX  43
H11A  2    0.300536    0.411634    0.602104    11.00000   -1.20000
AFIX   0
C12   1    0.291577    0.273234    0.749499    11.00000    0.04772    0.06789 =
         0.03649   -0.00944   -0.00104    0.01010
C13   1    0.184782    0.086096    0.724365    11.00000    0.06024    0.06906 =
         0.04428    0.00483   -0.00118    0.00033
H1N1  2    1.018682    0.735374    0.754188    11.00000    0.06961
H1N2  2    0.985453    0.845510    0.586602    11.00000    0.09060
H2N2  2    0.887759    0.705457    0.516649    11.00000    0.09476
H1O3  2    0.225190    0.070923    0.908529    11.00000    0.08303
HKLF 4
REM  mo_kta33a_0m in P2(1) (100K)
REM R1 =  0.0733 for   1539 Fo > 4sig(Fo)  and  0.1005 for all   2204 data
REM    189 parameters refined using      2 restraints
END
REM Highest difference peak  0.469,  deepest hole -0.440,  1-sigma level  0.077
Q1    1   0.4772  0.9667  0.6015  11.00000  0.05    0.47
Q2    1   0.1287 -0.2226  0.7917  11.00000  0.05    0.32
Q3    1   0.3296  0.6019  0.6816  11.00000  0.05    0.28
Q4    1   0.2786  0.1069  0.7475  11.00000  0.05    0.25
Q5    1   0.9246  0.2946  0.8268  11.00000  0.05    0.24
Q6    1   0.2016  0.2826  0.7337  11.00000  0.05    0.24
Q7    1   0.1208 -0.1121  0.6283  11.00000  0.05    0.23
Q8    1   0.1140  0.2631  0.6390  11.00000  0.05    0.23
Q9    1   0.9305  0.7921  0.7562  11.00000  0.05    0.22
Q10   1   0.9282  0.9025  0.5801  11.00000  0.05    0.21
Q11   1   0.5183  0.5989  0.5894  11.00000  0.05    0.21
Q12   1   0.3216 -0.0366  0.9080  11.00000  0.05    0.21
Q13   1   0.4383  0.4083  0.6948  11.00000  0.05    0.21
Q14   1   0.2472  0.5268  0.6155  11.00000  0.05    0.20
Q15   1   0.7435  0.0683  0.7248  11.00000  0.05    0.20
Q16   1   0.2575 -0.2320  0.6215  11.00000  0.05    0.20
Q17   1   0.2631  0.4456  0.7604  11.00000  0.05    0.20
Q18   1   0.3606  0.4877  0.8516  11.00000  0.05    0.20
Q19   1   0.3746  0.7756  0.8729  11.00000  0.05    0.20
Q20   1   0.7674 -0.0730  0.8767  11.00000  0.05    0.19
;
