# Supplementary material for: 2-Amino-5-methyl­pyridinium 2-hy­droxy-5-chloro­benzoate
Source: Acta Crystallogr Sect E Struct Rep Online. 2012 Dec 22;69(Pt 1):o132–3. doi: 10.1107/S160053681205101X (PMC3588363; doi:10.1107/S160053681205101X)
Supplement: Supplementary file 2 [file e-69-0o132-Isup2.hkl]

# 
# h,k,l, Fc-squared, Fo-squared, sigma(Fo-squared) and status flag 
# 
data_I
_shelx_title ' mo_kta33a_0m in P2(1) (100K)' 
_shelx_refln_list_code          4 
_shelx_F_calc_maximum      103.45 
_exptl_crystal_F_000       292.00 
_reflns_d_resolution_high  0.8409 
 
loop_ 
 _symmetry_equiv_pos_as_xyz 
 'x, y, z' 
 '-x, y+1/2, -z' 
 
_cell_length_a     9.0043 
_cell_length_b     5.7675 
_cell_length_c    12.6174 
_cell_angle_alpha  90.000 
_cell_angle_beta   90.415 
_cell_angle_gamma  90.000 
 
_shelx_F_squared_multiplier     1.000 
 
loop_ 
 _refln_index_h 
 _refln_index_k 
 _refln_index_l 
 _refln_F_squared_calc 
 _refln_F_squared_meas 
 _refln_F_squared_sigma 
 _refln_observed_status 
   0  -6   0       81.65      116.88      9.42 o 
   1  -6   0       13.80       16.75      2.57 o 
   2  -6   0        6.99        9.37      3.11 o 
   3  -6   0        5.38        8.44      3.21 o 
   4  -6   0        2.05        2.38      2.67 o 
   5  -6   0        5.11       13.57      4.11 o 
   1  -5   0        6.26        9.23      2.24 o 
   2  -5   0        7.99        8.19      1.82 o 
   3  -5   0        3.03        3.17      2.19 o 
   4  -5   0        1.44        4.43      2.51 o 
   5  -5   0        3.17        2.64      2.44 o 
   6  -5   0        4.27        3.62      2.56 o 
   7  -5   0        0.39        1.18      2.49 o 
   0  -4   0       52.61       69.76      5.74 o 
   1  -4   0       30.54       29.65      2.63 o 
   2  -4   0       32.49       36.81      2.86 o 
   3  -4   0       49.73       66.04      5.86 o 
   4  -4   0        9.50       11.40      2.78 o 
   5  -4   0       18.53       24.94      4.14 o 
   6  -4   0        7.55       10.33      2.95 o 
   7  -4   0        0.23        0.69      2.06 o 
   8  -4   0        5.81        7.02      3.01 o 
   1  -3   0       12.12       13.86      1.55 o 
   2  -3   0       45.48       52.44      3.62 o 
   3  -3   0        0.06       -0.46      0.86 o 
   5  -3   0       35.91       28.55      3.84 o 
   6  -3   0        2.00        1.99      1.56 o 
   7  -3   0       10.21        6.51      2.46 o 
   8  -3   0        1.28        0.62      2.08 o 
   9  -3   0        2.74        4.85      2.87 o 
   0  -2   0      422.93      365.06     21.07 o 
   1  -2   0      708.66      609.52     38.96 o 
   3  -2   0        5.93        5.00      1.13 o 
   4  -2   0      385.42      316.75     11.93 o 
   5  -2   0       51.80       48.36      2.49 o 
   6  -2   0       48.78       56.49      8.10 o 
   7  -2   0       41.25       46.98      4.24 o 
   8  -2   0       10.50       12.19      3.26 o 
   9  -2   0       12.85       14.56      3.78 o 
  10  -2   0        3.89        5.11      3.10 o 
   1  -1   0      977.61      762.08     43.17 o 
   2  -1   0     3956.47     3309.89    156.41 o 
   3  -1   0      282.08      263.35     26.97 o 
   4  -1   0     1346.56     1292.09    122.82 o 
   5  -1   0       50.93       45.18      8.59 o 
   6  -1   0        5.24        6.11      2.11 o 
   7  -1   0        0.14        0.01      1.73 o 
   8  -1   0       10.81        9.94      1.97 o 
   9  -1   0        0.94        0.67      2.87 o 
  10  -1   0        1.58        2.23      2.43 o 
   1   0   0        0.19        0.20      0.26 o 
   2   0   0      116.47       99.35      4.05 o 
   3   0   0     2001.91     1778.98     57.73 o 
   4   0   0       64.76       73.96      3.18 o 
   5   0   0      368.28      374.41     15.14 o 
   6   0   0      299.59      176.17     12.00 o 
   7   0   0       39.75       22.00      2.51 o 
   8   0   0        6.99        6.58      1.64 o 
   9   0   0        4.19        3.21      1.63 o 
  10   0   0        0.35       -0.23      1.55 o 
   1   1   0      978.90      781.65     36.57 o 
   2   1   0     3951.67     3276.04    184.90 o 
   3   1   0      284.31      304.89     22.64 o 
   4   1   0     1343.02     1400.51     45.30 o 
   5   1   0       50.00       52.53      3.27 o 
   6   1   0        5.33        5.93      1.33 o 
   7   1   0        0.13       -0.98      1.15 o 
   8   1   0       10.50       12.48      1.85 o 
   9   1   0        0.90        1.09      1.48 o 
  10   1   0        1.64       -0.24      2.95 o 
   1   2   0      711.98      614.63     34.65 o 
   2   2   0       12.59       16.12      1.80 o 
   3   2   0        7.59        6.97      1.60 o 
   4   2   0      379.52      322.98     13.46 o 
   5   2   0       49.87       52.64      2.67 o 
   6   2   0       49.73       52.01      2.86 o 
   7   2   0       41.19       43.23      3.96 o 
   8   2   0       10.53       10.78      2.95 o 
   9   2   0       12.66       11.48      2.18 o 
  10   2   0        3.75        2.77      1.83 o 
   1   3   0       11.95       13.51      2.21 o 
   2   3   0       46.02       47.64      3.56 o 
   3   3   0        0.05       -0.57      0.94 o 
   5   3   0       36.43       32.30      6.45 o 
   6   3   0        2.13       -0.23      2.21 o 
   7   3   0       10.23        4.60      2.64 o 
   8   3   0        1.20       -0.11      1.32 o 
   9   3   0        2.65        3.29      1.85 o 
   1   4   0       31.14       33.26      3.82 o 
   2   4   0       32.56       33.96      3.55 o 
   3   4   0       50.90       56.29      4.47 o 
   4   4   0        9.60        8.40      2.16 o 
   5   4   0       18.11       23.40      3.11 o 
   6   4   0        8.07        9.56      2.38 o 
   7   4   0        0.25        0.53      1.86 o 
   8   4   0        5.79        6.28      7.39 o 
   1   5   0        6.29        6.37      2.10 o 
   2   5   0        8.00        9.22      2.26 o 
   3   5   0        3.05        3.10      2.39 o 
   4   5   0        1.43        3.93      1.94 o 
   5   5   0        3.11        3.55      2.00 o 
   6   5   0        4.30        3.57      2.04 o 
   7   5   0        0.42        7.13      4.94 o 
   0   6   0       80.77      117.64      9.61 o 
   1   6   0       14.11       21.68      3.51 o 
   2   6   0        7.20        8.58      4.93 o 
   3   6   0        5.18       11.92      5.16 o 
   4   6   0        2.10        8.45      4.49 o 
   5   6   0        5.16       27.92      7.57 o 
  -5  -6   1        5.36        9.82      3.72 o 
  -4  -6   1        0.92        0.92      2.27 o 
  -3  -6   1        0.55        0.59      2.23 o 
  -2  -6   1        0.56       -1.34      1.27 o 
  -1  -6   1        1.00        1.39      2.21 o 
   0  -6   1        9.24       12.93      3.37 o 
   1  -6   1       16.14       25.12      4.53 o 
   2  -6   1       10.36       19.33      4.16 o 
   3  -6   1        0.43        0.52      2.32 o 
   4  -6   1        4.35        3.05      2.83 o 
   5  -6   1        0.39        0.23      2.55 o 
  -7  -5   1        5.67        9.11      3.50 o 
  -6  -5   1        0.58        1.71      2.24 o 
  -5  -5   1        7.35       13.11      3.57 o 
  -4  -5   1        5.39        4.42      2.57 o 
  -3  -5   1        8.88       12.74      3.01 o 
  -2  -5   1       90.66      115.26      6.60 o 
  -1  -5   1       20.81       20.63      2.52 o 
   0  -5   1       11.45       11.62      1.92 o 
   1  -5   1       19.67       25.88      2.82 o 
   2  -5   1        4.33        3.30      1.48 o 
   3  -5   1        6.48       11.26      3.07 o 
   4  -5   1       23.21       27.82      4.89 o 
   5  -5   1        0.55       -0.60      2.18 o 
   6  -5   1        1.31        1.45      2.45 o 
   7  -5   1        0.31        1.13      2.47 o 
  -8  -4   1        5.93        6.74      3.04 o 
  -7  -4   1        4.96        3.55      2.23 o 
  -6  -4   1        4.98        5.55      2.49 o 
  -5  -4   1       12.81       13.63      3.19 o 
  -4  -4   1       48.24       57.62      5.51 o 
  -3  -4   1       58.29       68.11      5.94 o 
  -2  -4   1       17.09       12.58      1.77 o 
  -1  -4   1       29.71       27.77      2.52 o 
   0  -4   1       73.90       79.38      4.42 o 
   1  -4   1       19.20       23.30      2.28 o 
   2  -4   1       50.17       50.42      3.28 o 
   3  -4   1       49.38       54.56      5.14 o 
   4  -4   1       12.52       18.01      3.56 o 
   5  -4   1       51.71       51.45      5.60 o 
   6  -4   1        1.91       -0.02      1.76 o 
   7  -4   1        4.76        3.12      2.54 o 
   8  -4   1        3.25        2.59      2.37 o 
  -9  -3   1        0.73       -0.48      2.32 o 
  -8  -3   1        3.82        6.68      2.91 o 
  -7  -3   1       12.83       12.87      3.20 o 
  -6  -3   1       38.75       43.91      4.97 o 
  -5  -3   1       29.00       29.68      3.85 o 
  -4  -3   1       22.62       23.93      3.18 o 
  -3  -3   1       23.60       22.34      3.02 o 
  -2  -3   1        3.60        3.61      0.92 o 
  -1  -3   1      114.72      125.22      5.78 o 
   1  -3   1       19.56       17.53      1.98 o 
   2  -3   1       93.88       99.06      7.03 o 
   3  -3   1       11.61       12.21      2.43 o 
   4  -3   1        9.26        9.07      2.23 o 
   5  -3   1       24.71       24.41      3.70 o 
   6  -3   1        4.20        3.76      3.63 o 
   7  -3   1       28.41       27.51      8.73 o 
   8  -3   1        4.37        2.98      2.27 o 
   9  -3   1        4.57        0.67      2.15 o 
 -10  -2   1        3.46        2.63      2.59 o 
  -9  -2   1       13.01       16.17      3.72 o 
  -8  -2   1        1.19        1.32      1.95 o 
  -7  -2   1       43.06       40.84      4.12 o 
  -6  -2   1       47.01       47.00      3.99 o 
  -5  -2   1        5.20        6.22      1.00 o 
  -4  -2   1     1577.86     1413.76    106.84 o 
  -3  -2   1      185.80      198.59     11.28 o 
  -1  -2   1      701.44      610.09     24.53 o 
   0  -2   1      406.93      302.40     12.43 o 
   1  -2   1      287.26      262.66     15.50 o 
   2  -2   1     1332.07     1106.34     63.34 o 
   3  -2   1      129.00      105.82      7.35 o 
   4  -2   1       15.71       19.67      2.99 o 
   5  -2   1      113.92      115.34     10.36 o 
   6  -2   1       17.87       20.66      5.11 o 
   7  -2   1       25.69       28.06      3.62 o 
   8  -2   1        3.27        3.03      2.04 o 
   9  -2   1        9.05       12.91      3.66 o 
  10  -2   1        4.50        7.56      3.38 o 
 -10  -1   1        0.55       -0.54      1.90 o 
  -9  -1   1       13.90       15.63      3.53 o 
  -8  -1   1       52.21       61.49      3.31 o 
  -7  -1   1       46.96       56.17      4.72 o 
  -6  -1   1       64.76       56.24      5.09 o 
  -5  -1   1      105.83      105.56      5.11 o 
  -4  -1   1      202.04      215.52     23.45 o 
  -2  -1   1    10702.66     9047.98    848.25 o 
  -1  -1   1      128.63      111.70      6.77 o 
   0  -1   1      812.13      565.26     22.46 o 
   1  -1   1      617.66      424.17     38.28 o 
   2  -1   1     1347.31     1239.01    105.66 o 
   3  -1   1      672.91      662.68     60.43 o 
   4  -1   1      494.38      438.14     22.51 o 
   5  -1   1       64.05       67.78      3.74 o 
   6  -1   1       45.24       42.44      4.36 o 
   7  -1   1       25.48       31.47      2.19 o 
   8  -1   1        5.18        4.30      1.79 o 
   9  -1   1        3.16        5.56      2.39 o 
  10  -1   1        0.13       -0.27      2.11 o 
 -10   0   1        3.52        3.95      4.43 o 
  -9   0   1        0.98       -0.20      1.44 o 
  -8   0   1       25.15       25.10      2.36 o 
  -7   0   1        0.16       -0.08      1.34 o 
  -6   0   1      268.39      300.48     15.71 o 
  -5   0   1      599.02      651.18     22.33 o 
  -4   0   1        5.22        6.17      0.78 o 
  -3   0   1      300.41      303.22     12.40 o 
  -2   0   1      234.52      227.69     12.78 o 
  -1   0   1      434.08      676.98     40.95 o 
   0   0   1      301.68      398.34     36.12 o 
   1   0   1      226.15      214.10     12.12 o 
   2   0   1     5493.80     4468.75    146.97 o 
   3   0   1      487.49      471.62     15.65 o 
   4   0   1      293.11      241.04      9.82 o 
   5   0   1       55.62       36.22      7.93 o 
   6   0   1      342.60      197.94     26.07 o 
   7   0   1      109.45       76.55      6.04 o 
   8   0   1        7.60        9.47      2.11 o 
   9   0   1        8.63       11.20      2.53 o 
  10   0   1        2.74        3.15      3.19 o 
 -10   1   1        0.62       -0.67      1.82 o 
  -9   1   1       14.21       16.32      3.12 o 
  -8   1   1       52.87       62.21      3.53 o 
  -7   1   1       45.04       49.16      2.93 o 
  -6   1   1       67.70       62.58      4.53 o 
  -5   1   1      103.13      102.30      4.19 o 
  -4   1   1      203.34      209.56      9.64 o 
  -3   1   1      596.14      664.20     34.89 o 
  -2   1   1    10657.48     9818.00    454.27 o 
  -1   1   1      124.82      109.83      6.79 o 
   1   1   1      603.83      480.19     33.32 o 
   2   1   1     1336.58     1127.70     66.04 o 
   3   1   1      677.10      670.19     42.05 o 
   4   1   1      487.04      444.61     14.82 o 
   5   1   1       62.61       75.53      3.24 o 
   6   1   1       46.38       46.27      2.62 o 
   7   1   1       24.89       27.53      2.33 o 
   8   1   1        5.30        4.86      1.57 o 
   9   1   1        3.25        1.88      1.62 o 
  10   1   1        0.13       -2.55      1.67 o 
 -10   2   1        3.58        2.38      1.57 o 
  -9   2   1       12.84       13.75      2.75 o 
  -8   2   1        1.05       -0.18      1.21 o 
  -7   2   1       43.35       40.80      3.04 o 
  -6   2   1       49.00       53.84      2.94 o 
  -5   2   1        5.30        4.92      1.17 o 
  -4   2   1     1584.01     1456.57    152.52 o 
  -3   2   1      180.24      166.49      9.40 o 
  -2   2   1      327.62      242.77     14.50 o 
  -1   2   1      704.98      610.08     34.80 o 
   1   2   1      300.13      267.11     13.18 o 
   2   2   1     1315.46     1161.87     64.93 o 
   3   2   1      127.95      109.97      8.43 o 
   4   2   1       17.26       20.59      2.26 o 
   5   2   1      111.92      121.75      4.70 o 
   6   2   1       19.35       20.28      2.38 o 
   7   2   1       26.44       25.36      2.82 o 
   8   2   1        3.15        0.65      1.70 o 
   9   2   1        9.41        9.62      2.75 o 
  10   2   1        4.50        4.25      3.11 o 
  -9   3   1        0.65       -0.62      1.96 o 
  -8   3   1        3.92        4.10      2.55 o 
  -7   3   1       12.65       12.49      3.34 o 
  -6   3   1       37.06       30.96      3.78 o 
  -5   3   1       30.82       31.21      3.55 o 
  -4   3   1       24.14       24.13      3.39 o 
  -3   3   1       23.28       23.78      2.70 o 
  -2   3   1        4.23        3.33      1.37 o 
  -1   3   1      114.50      119.09      8.28 o 
   1   3   1       21.01       22.62      3.64 o 
   2   3   1       95.68       92.79     10.61 o 
   3   3   1       10.72       10.05      1.72 o 
   4   3   1        9.70       11.91      1.99 o 
   5   3   1       24.62       25.51      2.21 o 
   6   3   1        4.24        3.31      1.84 o 
   7   3   1       28.45       24.74      2.43 o 
   8   3   1        4.23        3.33      1.42 o 
   9   3   1        4.48        2.03      1.46 o 
  -8   4   1        5.86        3.58      2.55 o 
  -7   4   1        4.70        2.35      3.12 o 
  -6   4   1        4.92        6.35      2.18 o 
  -5   4   1       12.75       15.92      2.86 o 
  -4   4   1       47.19       49.21      6.11 o 
  -3   4   1       59.37       65.03      4.94 o 
  -2   4   1       17.51       13.04      2.71 o 
  -1   4   1       29.04       28.19      3.88 o 
   1   4   1       19.44       20.95      2.58 o 
   2   4   1       50.75       47.85      6.77 o 
   3   4   1       50.62       39.81      4.25 o 
   4   4   1       12.86       15.99      2.53 o 
   5   4   1       51.74       44.01      4.06 o 
   6   4   1        1.67       -0.05      1.74 o 
   7   4   1        4.46        4.24      3.46 o 
   8   4   1        3.36        2.07      4.66 o 
  -7   5   1        5.76        6.15      2.74 o 
  -6   5   1        0.65        2.81      2.36 o 
  -5   5   1        7.23       11.46      2.74 o 
  -4   5   1        5.38        8.49      2.42 o 
  -3   5   1        9.09        9.11      2.35 o 
  -2   5   1       90.41      114.36      9.68 o 
  -1   5   1       21.58       21.32      3.92 o 
   0   5   1       12.06       13.18      1.96 o 
   1   5   1       19.67       26.35      3.33 o 
   2   5   1        4.55        5.20      1.78 o 
   3   5   1        6.21        8.92      2.16 o 
   4   5   1       23.72       27.03      3.51 o 
   5   5   1        0.61        4.23      4.39 o 
   6   5   1        1.24        8.40      5.19 o 
   7   5   1        0.34        7.44      5.23 o 
  -5   6   1        5.28       14.89      5.68 o 
  -4   6   1        1.00        4.81      2.14 o 
  -3   6   1        0.51        2.20      1.86 o 
  -2   6   1        0.66        1.74      1.92 o 
  -1   6   1        1.10        2.08      2.00 o 
   0   6   1        8.86       14.00      3.07 o 
   1   6   1       16.13       34.05      7.41 o 
   2   6   1       10.25       16.59      5.50 o 
   3   6   1        0.45        6.83      4.38 o 
   4   6   1        4.35       20.21      6.35 o 
   5   6   1        0.44        9.78      4.55 o 
  -4  -6   2        0.06       -0.61      1.98 o 
  -2  -6   2        1.71        2.04      2.23 o 
  -1  -6   2        0.12        0.13      2.04 o 
   0  -6   2       21.39       29.21      4.78 o 
   1  -6   2        5.21       10.04      3.23 o 
   2  -6   2       11.42       15.16      3.81 o 
   3  -6   2        0.98       -0.02      2.30 o 
   4  -6   2        0.34        1.61      2.65 o 
  -7  -5   2        9.50       16.78      4.31 o 
  -6  -5   2        0.90        3.67      2.52 o 
  -5  -5   2        3.13        4.12      2.45 o 
  -4  -5   2        0.00        1.08      1.75 o 
  -3  -5   2        7.06       11.22      2.97 o 
  -2  -5   2       67.55       74.18      4.87 o 
  -1  -5   2       43.51       49.50      3.84 o 
   0  -5   2       63.11       72.84      4.53 o 
   1  -5   2        7.39        8.31      2.77 o 
   2  -5   2       14.97       22.44      4.19 o 
   3  -5   2       19.34       22.96      4.26 o 
   4  -5   2       13.61       23.02      4.60 o 
   5  -5   2        6.22        6.64      2.91 o 
   6  -5   2       12.38       17.62      4.30 o 
   7  -5   2        1.29       -1.93      2.11 o 
  -8  -4   2       10.95       12.91      3.69 o 
  -7  -4   2        4.32        3.63      2.46 o 
  -6  -4   2        8.25        6.95      2.49 o 
  -5  -4   2        4.06        1.90      1.95 o 
  -4  -4   2       66.50       64.75      6.08 o 
  -3  -4   2       27.01       24.76      3.59 o 
  -2  -4   2      157.43      164.15      7.91 o 
  -1  -4   2        5.13        6.38      1.31 o 
   0  -4   2       11.81       16.72      1.90 o 
   1  -4   2       24.20       23.36      2.34 o 
   2  -4   2       68.28       65.80      5.71 o 
   3  -4   2        9.87       14.83      3.18 o 
   4  -4   2       42.97       42.82      4.93 o 
   5  -4   2        7.95        5.15      2.37 o 
   6  -4   2       12.84       16.34      3.61 o 
   7  -4   2       18.90       20.58      4.27 o 
   8  -4   2        0.73        1.03      2.35 o 
  -9  -3   2        6.19        7.06      3.09 o 
  -8  -3   2       21.20       24.69      4.59 o 
  -7  -3   2       12.84       13.73      3.37 o 
  -6  -3   2      388.19      375.94     23.34 o 
  -5  -3   2       29.80       36.94      4.34 o 
  -4  -3   2        4.86        4.50      1.60 o 
  -3  -3   2      159.28      149.99      9.80 o 
  -2  -3   2      195.08      181.37      8.18 o 
  -1  -3   2      217.85      201.33     12.77 o 
   0  -3   2      331.15      331.10     13.53 o 
   1  -3   2       50.60       42.78      3.94 o 
   2  -3   2       62.95       59.66      5.25 o 
   3  -3   2      105.79       80.34      6.23 o 
   4  -3   2       14.85       13.73      2.77 o 
   5  -3   2       35.45       32.54      3.52 o 
   6  -3   2       13.62       14.87      2.73 o 
   7  -3   2       17.47       19.60      3.86 o 
   8  -3   2       23.03       24.17      4.36 o 
   9  -3   2        9.27        9.21      3.31 o 
 -10  -2   2        1.27        0.19      2.19 o 
  -9  -2   2        0.18       -1.44      1.80 o 
  -8  -2   2        3.24        3.45      2.13 o 
  -7  -2   2        5.15        6.34      2.19 o 
  -6  -2   2       27.70       21.71      3.44 o 
  -5  -2   2       35.36       32.47      2.91 o 
  -4  -2   2      923.57      876.23     42.64 o 
  -3  -2   2       79.13       79.15      5.02 o 
  -2  -2   2      397.84      352.41     19.89 o 
  -1  -2   2      129.22      119.74      7.28 o 
   0  -2   2      185.72      150.21      9.30 o 
   1  -2   2      219.49      207.61     11.67 o 
   2  -2   2     1118.19      962.27     55.52 o 
   3  -2   2      131.94      116.50      7.46 o 
   4  -2   2      132.70      117.25     14.12 o 
   5  -2   2       31.62       31.55      6.25 o 
   6  -2   2       44.62       50.11      8.17 o 
   7  -2   2       10.63       12.66      3.44 o 
   8  -2   2        4.23        5.93      2.39 o 
   9  -2   2        0.76        1.99      2.24 o 
  10  -2   2        1.36        1.18      2.64 o 
 -10  -1   2        4.21        3.59      2.49 o 
  -9  -1   2        7.05       11.80      3.45 o 
  -8  -1   2       21.68       24.84      2.72 o 
  -7  -1   2       48.49       53.35      4.66 o 
  -6  -1   2       56.90       65.36      3.13 o 
  -5  -1   2      169.26      180.64      7.52 o 
  -4  -1   2        9.68        7.05      0.84 o 
  -2  -1   2     5043.37     6183.07    308.22 o 
   0  -1   2     2209.17     1855.61     89.04 o 
   1  -1   2      965.80      767.02     59.14 o 
   2  -1   2      330.50      290.15     13.62 o 
   3  -1   2      278.02      331.71     18.08 o 
   4  -1   2      229.69      215.21      9.14 o 
   5  -1   2      149.71      160.61      7.26 o 
   6  -1   2       38.17       39.86      2.90 o 
   7  -1   2       14.67       13.88      1.71 o 
   8  -1   2        1.68        1.50      1.66 o 
   9  -1   2        8.50       10.08      2.93 o 
  10  -1   2        0.32        1.16      2.37 o 
 -10   0   2        0.30       -1.08      1.67 o 
  -9   0   2        1.43        0.55      1.43 o 
  -8   0   2       26.44       30.92      2.44 o 
  -7   0   2        0.78        0.15      0.76 o 
  -5   0   2       88.77       39.01      5.03 o 
  -4   0   2       25.76       29.33      2.16 o 
  -3   0   2      122.84      150.18      4.77 o 
  -2   0   2      309.68      448.78     12.40 o 
  -1   0   2      512.30      688.07     26.15 o 
   0   0   2     3833.33     5422.31    169.85 o 
   1   0   2       99.21      106.27      3.67 o 
   2   0   2        2.98        0.89      1.17 o 
   3   0   2       37.06       37.22      3.62 o 
   4   0   2      222.89      186.00      7.66 o 
   5   0   2        1.00        0.05      0.66 o 
   6   0   2        0.32       -0.90      2.47 o 
   7   0   2       16.38       13.84      3.22 o 
   8   0   2        0.10       -1.41      1.52 o 
   9   0   2        0.01       -1.20      1.49 o 
  10   0   2        1.53        1.16      3.32 o 
 -10   1   2        3.95       -0.37      1.57 o 
  -9   1   2        7.41       15.50      2.79 o 
  -8   1   2       23.00       26.19      2.33 o 
  -7   1   2       47.64       52.74      3.12 o 
  -6   1   2       58.70       66.42      3.30 o 
  -5   1   2      172.15      177.83      6.57 o 
  -4   1   2       10.22        8.24      0.73 o 
  -3   1   2       21.80       32.10      2.07 o 
  -2   1   2     5095.37     4857.50    306.36 o 
   0   1   2     2192.24     2070.47    174.04 o 
   1   1   2      980.12      918.73     74.50 o 
   2   1   2      321.65      260.46     15.90 o 
   3   1   2      288.93      296.70     18.08 o 
   4   1   2      233.06      226.24      7.77 o 
   5   1   2      149.36      172.75      6.19 o 
   6   1   2       36.41       38.04      2.36 o 
   7   1   2       14.66       13.50      1.79 o 
   8   1   2        1.62       -0.34      1.34 o 
   9   1   2        8.72        9.88      2.13 o 
  10   1   2        0.32       -2.73      2.07 o 
 -10   2   2        1.24        1.68      2.10 o 
  -9   2   2        0.19       -0.34      2.68 o 
  -8   2   2        3.24        2.57      1.75 o 
  -7   2   2        5.30        3.28      1.39 o 
  -6   2   2       27.20       27.04      2.15 o 
  -5   2   2       34.93       35.60      2.33 o 
  -4   2   2      927.02      924.14     41.43 o 
  -3   2   2       79.89       59.07      4.26 o 
  -2   2   2      399.50      329.54     20.04 o 
  -1   2   2      131.83      115.36      7.70 o 
   0   2   2      185.60      165.92     14.89 o 
   1   2   2      220.90      196.58      9.92 o 
   2   2   2     1123.85      957.44     93.04 o 
   3   2   2      133.78      108.51      6.03 o 
   4   2   2      129.16      122.57      5.32 o 
   5   2   2       31.03       29.82      1.94 o 
   6   2   2       44.00       45.58      2.64 o 
   7   2   2       10.57        9.16      2.22 o 
   8   2   2        4.52        4.03      1.44 o 
   9   2   2        0.80        0.68      1.85 o 
  10   2   2        1.42       -0.31      3.01 o 
  -9   3   2        6.04        5.63      2.33 o 
  -8   3   2       21.72       22.88      4.88 o 
  -7   3   2       13.00       13.37      1.85 o 
  -6   3   2      386.19      372.96     19.54 o 
  -5   3   2       30.23       32.04      3.72 o 
  -4   3   2        3.80        3.74      1.74 o 
  -3   3   2      158.45      146.60      9.90 o 
  -2   3   2      194.73      185.11     11.80 o 
  -1   3   2      224.90      201.59     12.77 o 
   0   3   2      322.86      304.77     29.74 o 
   1   3   2       49.29       41.76      2.93 o 
   2   3   2       67.52       64.11      3.87 o 
   3   3   2      104.38       76.33      4.72 o 
   4   3   2       16.28       14.27      2.06 o 
   5   3   2       35.60       28.72      3.43 o 
   6   3   2       13.50       10.79      1.62 o 
   7   3   2       17.39       15.50      2.69 o 
   8   3   2       23.23       24.80      3.49 o 
   9   3   2        9.24        7.49      3.45 o 
  -8   4   2       11.13       12.17     10.65 o 
  -7   4   2        4.30        5.14      5.56 o 
  -6   4   2        8.18        7.02      2.39 o 
  -5   4   2        4.03        4.34      2.11 o 
  -4   4   2       65.65       57.40      5.08 o 
  -3   4   2       27.03       22.74      3.18 o 
  -2   4   2      157.18      169.81     11.45 o 
  -1   4   2        4.87        5.47      2.08 o 
   0   4   2       11.26       14.02      3.95 o 
   1   4   2       24.47       23.32      2.59 o 
   2   4   2       66.87       53.42      3.95 o 
   3   4   2       10.04        8.82      1.84 o 
   4   4   2       43.30       34.95      3.39 o 
   5   4   2        8.21        5.39      1.85 o 
   6   4   2       12.90       14.04      2.61 o 
   7   4   2       18.76       16.77      6.94 o 
   8   4   2        0.80        7.83      6.57 o 
  -7   5   2        9.44       10.10      3.45 o 
  -6   5   2        0.92        2.60      2.10 o 
  -5   5   2        2.99        6.20      2.44 o 
  -4   5   2        0.02        0.31      1.64 o 
  -3   5   2        7.10        8.06      2.48 o 
  -2   5   2       65.41       78.79      7.27 o 
  -1   5   2       44.08       49.08      4.69 o 
   0   5   2       63.37       72.50      4.15 o 
   1   5   2        7.31       11.39      2.17 o 
   2   5   2       15.00       24.53      6.12 o 
   3   5   2       18.96       18.83      5.86 o 
   4   5   2       13.35       21.66      6.40 o 
   5   5   2        5.90        6.79      4.87 o 
   6   5   2       12.76       16.48      6.51 o 
   7   5   2        1.23        8.07      5.56 o 
  -4   6   2        0.07        1.82      2.00 o 
  -3   6   2        0.00        1.38      1.87 o 
  -2   6   2        1.75        5.89      2.32 o 
  -1   6   2        0.11        2.41      2.47 o 
   0   6   2       21.55       24.83      4.58 o 
   1   6   2        5.16        6.96      3.07 o 
   2   6   2       11.27       12.92      4.71 o 
   3   6   2        0.98        7.95      3.66 o 
   4   6   2        0.35       11.30      4.57 o 
  -2  -6   3        0.38        0.31      2.07 o 
  -1  -6   3        3.81        7.14      2.94 o 
   0  -6   3       12.51       16.74      3.95 o 
   1  -6   3        4.34        9.37      3.17 o 
   3  -6   3        8.64        7.46      3.29 o 
   4  -6   3        2.76        5.30      3.11 o 
  -7  -5   3        3.43        1.76      2.72 o 
  -6  -5   3        3.09        4.02      2.60 o 
  -5  -5   3        2.08        4.01      2.45 o 
  -4  -5   3       13.32       20.90      3.91 o 
  -3  -5   3       19.15       23.94      3.95 o 
  -2  -5   3       62.56       77.58      4.95 o 
  -1  -5   3       38.72       43.07      5.74 o 
   0  -5   3       26.64       32.50      4.85 o 
   1  -5   3       11.04       11.58      3.17 o 
   2  -5   3       25.70       35.08      5.03 o 
   3  -5   3       22.37       28.76      4.78 o 
   4  -5   3       11.30       11.50      3.34 o 
   5  -5   3       21.16       25.11      4.92 o 
   6  -5   3        5.73        6.58      3.26 o 
  -8  -4   3       16.21       12.99      3.91 o 
  -7  -4   3        1.95        1.30      2.03 o 
  -6  -4   3       10.57        6.10      2.56 o 
  -5  -4   3        5.16        6.01      2.29 o 
  -4  -4   3      159.61      161.44     11.49 o 
  -3  -4   3      118.05      136.02      9.64 o 
  -2  -4   3        2.00        1.13      1.06 o 
  -1  -4   3       31.16       32.24      2.64 o 
   0  -4   3       90.89       99.14      5.79 o 
   1  -4   3       27.07       26.26      3.71 o 
   2  -4   3       87.64       92.26      6.87 o 
   3  -4   3       23.06       23.75      3.95 o 
   4  -4   3       21.96       19.08      3.76 o 
   5  -4   3       13.03        8.19      2.88 o 
   6  -4   3        6.80        7.43      2.76 o 
   7  -4   3        6.51        6.78      2.88 o 
   8  -4   3        0.38        0.05      2.08 o 
  -9  -3   3        1.01        1.03      2.65 o 
  -8  -3   3        3.16        1.34      2.39 o 
  -7  -3   3        6.76        3.60      2.36 o 
  -6  -3   3       33.31       30.42      4.65 o 
  -5  -3   3      157.60      138.77     10.09 o 
  -4  -3   3      362.21      315.65     19.24 o 
  -3  -3   3       43.80       52.51      4.35 o 
  -2  -3   3      219.26      205.36      9.21 o 
  -1  -3   3      112.03      104.00      5.30 o 
   0  -3   3     1424.80     1257.23     69.65 o 
   1  -3   3      410.75      374.76     16.32 o 
   2  -3   3       38.78       24.61      3.39 o 
   3  -3   3      197.79      170.32     10.82 o 
   5  -3   3       24.30       30.04      7.37 o 
   6  -3   3       13.76       20.32      3.09 o 
   7  -3   3        0.38       -0.04      1.31 o 
   8  -3   3        8.35       12.10      3.33 o 
   9  -3   3        8.97        4.23      2.69 o 
 -10  -2   3        6.25        8.54      3.29 o 
  -9  -2   3        4.66        2.82      2.39 o 
  -8  -2   3       27.04       23.91      4.21 o 
  -7  -2   3       28.42       26.55      4.25 o 
  -6  -2   3       39.56       35.56      4.13 o 
  -5  -2   3       16.67       14.56      2.66 o 
  -4  -2   3      876.61      963.23     53.27 o 
  -3  -2   3        0.67       -0.09      0.74 o 
  -2  -2   3       54.43       53.32      5.52 o 
  -1  -2   3       90.21       98.09     13.46 o 
   0  -2   3      235.83      196.99     11.89 o 
   3  -2   3      145.37      127.67     14.37 o 
   4  -2   3        0.14        1.13      1.00 o 
   5  -2   3       63.85       65.09      4.83 o 
   6  -2   3       13.49       15.68      2.60 o 
   7  -2   3       22.69       24.40      3.47 o 
   8  -2   3        8.50        7.09      2.56 o 
   9  -2   3        1.48       -0.02      2.11 o 
  10  -2   3        0.59        0.36      2.38 o 
 -10  -1   3        9.63        8.03      3.32 o 
  -9  -1   3        7.98       13.06      3.70 o 
  -8  -1   3        0.44       -1.16      1.43 o 
  -7  -1   3       32.14       40.33      3.06 o 
  -6  -1   3       32.11       32.00      2.41 o 
  -5  -1   3       44.16       47.43      3.79 o 
  -4  -1   3      130.58      138.72      6.59 o 
  -2  -1   3      197.10      238.12      8.87 o 
  -1  -1   3      225.10      250.12      7.71 o 
   0  -1   3      330.12      407.38     22.39 o 
   1  -1   3       99.64       89.77      5.65 o 
   2  -1   3      929.40      885.15     47.72 o 
   3  -1   3      214.78      176.37      9.21 o 
   4  -1   3      373.13      362.72     14.26 o 
   5  -1   3      273.08      266.21     11.26 o 
   6  -1   3       16.21       18.64      2.32 o 
   7  -1   3       16.15       19.85      3.84 o 
   8  -1   3       26.37       35.45      3.51 o 
   9  -1   3        9.40       15.72      3.48 o 
  10  -1   3        1.81        0.29      7.90 o 
 -10   0   3        0.39       -0.45      1.78 o 
  -9   0   3        0.80        1.48      1.43 o 
  -8   0   3        3.62        2.28      1.48 o 
  -7   0   3        0.38        0.72      0.91 o 
  -6   0   3        1.37        0.67      0.83 o 
  -4   0   3       19.76       24.27      1.90 o 
  -3   0   3       18.86       24.69      1.25 o 
  -2   0   3       75.99       95.70      3.11 o 
  -1   0   3       21.54       23.44      1.49 o 
   0   0   3      116.89      149.91      4.52 o 
   1   0   3      171.90      218.87      7.53 o 
   2   0   3     1214.04     1310.36     55.03 o 
   3   0   3        5.63        5.29      0.81 o 
   4   0   3       92.42       91.10      4.31 o 
   5   0   3        4.20        4.47      0.86 o 
   6   0   3       19.47       15.62      3.58 o 
   7   0   3        1.00        1.49      1.21 o 
   8   0   3        3.92        3.77      1.54 o 
   9   0   3       55.69       84.56      6.20 o 
  10   0   3       12.72       16.44      2.49 o 
 -10   1   3        9.54       10.59      2.06 o 
  -9   1   3        8.03       10.09      2.20 o 
  -8   1   3        0.33        0.14      1.26 o 
  -7   1   3       32.45       38.37      2.56 o 
  -6   1   3       31.89       29.15      2.10 o 
  -5   1   3       46.78       47.35      1.99 o 
  -4   1   3      128.84      145.47      4.83 o 
  -3   1   3      264.60      335.40     11.13 o 
  -2   1   3      210.27      244.12     11.32 o 
   0   1   3      340.56      368.37     34.88 o 
   1   1   3      104.98       83.84      9.22 o 
   2   1   3      922.74      827.40     32.05 o 
   3   1   3      205.33      175.25      6.10 o 
   4   1   3      378.81      354.97     12.93 o 
   5   1   3      274.12      285.66      9.58 o 
   6   1   3       17.77       18.06      1.83 o 
   7   1   3       15.79       18.16      2.16 o 
   8   1   3       26.73       29.48      2.85 o 
   9   1   3        9.43        8.12      1.79 o 
  10   1   3        1.80        1.00      2.87 o 
 -10   2   3        6.37        6.16      3.40 o 
  -9   2   3        4.58        4.05      2.76 o 
  -8   2   3       27.16       25.10      2.37 o 
  -7   2   3       29.02       30.70      2.47 o 
  -6   2   3       40.98       40.17      3.29 o 
  -5   2   3       17.78       19.21      1.35 o 
  -4   2   3      877.60      947.28     28.67 o 
  -3   2   3        0.84       -0.07      1.39 o 
  -2   2   3       54.04       43.38      4.19 o 
  -1   2   3       90.87       85.69      5.09 o 
   0   2   3      233.09      217.81     19.13 o 
   2   2   3       61.54       43.12      6.04 o 
   3   2   3      144.59      109.70      6.26 o 
   4   2   3        0.16        0.10      0.66 o 
   5   2   3       63.97       69.23      4.01 o 
   6   2   3       13.51       12.88      1.76 o 
   7   2   3       22.75       21.43      2.13 o 
   8   2   3        8.39        5.26      1.50 o 
   9   2   3        1.48       -1.04      1.51 o 
  10   2   3        0.61       -0.39      3.48 o 
  -9   3   3        1.01        3.08      2.49 o 
  -8   3   3        3.15        2.32      2.04 o 
  -7   3   3        6.42        4.66      1.57 o 
  -6   3   3       34.31       36.71      3.55 o 
  -5   3   3      157.59      148.37      8.85 o 
  -4   3   3      361.60      315.86     16.45 o 
  -3   3   3       44.39       38.80      4.42 o 
  -2   3   3      216.99      210.62     11.00 o 
  -1   3   3      118.55      114.76      6.83 o 
   0   3   3     1419.75     1354.51    115.05 o 
   1   3   3      411.20      370.83     30.80 o 
   2   3   3       41.72       27.65      2.24 o 
   3   3   3      195.16      145.95     20.20 o 
   4   3   3        7.30        5.31      1.44 o 
   5   3   3       25.47       18.31      2.48 o 
   6   3   3       13.61       11.27      1.59 o 
   7   3   3        0.50       -0.24      1.17 o 
   8   3   3        8.32        6.14      1.74 o 
   9   3   3        8.88       15.24      5.09 o 
  -8   4   3       15.84       22.95      7.70 o 
  -7   4   3        1.81        2.12      3.68 o 
  -6   4   3       10.73        7.75      2.59 o 
  -5   4   3        5.16        8.20      2.55 o 
  -4   4   3      157.55      157.67     13.55 o 
  -3   4   3      118.74      127.57      9.82 o 
  -2   4   3        1.97        3.00      1.53 o 
  -1   4   3       30.46       30.72      3.27 o 
   0   4   3       92.12      100.65      6.52 o 
   1   4   3       26.58       24.86      2.58 o 
   2   4   3       88.10       70.71      4.56 o 
   3   4   3       23.24       20.70      2.38 o 
   4   4   3       21.80       17.24      6.11 o 
   5   4   3       13.20        8.44      5.11 o 
   6   4   3        6.79        8.05      5.57 o 
   7   4   3        6.47        9.46      6.41 o 
   8   4   3        0.40        2.26      6.45 o 
  -7   5   3        3.28        6.79     11.52 o 
  -6   5   3        3.14        7.57      6.40 o 
  -5   5   3        2.26        5.39      2.36 o 
  -4   5   3       13.14       20.72      3.63 o 
  -3   5   3       18.97       22.08      4.16 o 
  -2   5   3       62.92       80.14      7.57 o 
  -1   5   3       38.19       47.96      5.05 o 
   0   5   3       25.51       33.75      4.80 o 
   1   5   3       11.83       14.05      4.21 o 
   2   5   3       25.43       38.13      6.44 o 
   3   5   3       23.08       30.30      6.43 o 
   4   5   3       10.81       17.02      6.03 o 
   5   5   3       20.65       35.83      8.77 o 
   6   5   3        5.85       11.69      5.56 o 
  -4   6   3        2.07        4.28      2.87 o 
  -3   6   3        0.06        3.39      2.21 o 
  -2   6   3        0.41        1.79      2.43 o 
  -1   6   3        3.86        6.82      3.19 o 
   0   6   3       12.44       19.74      4.34 o 
   1   6   3        4.29        4.91      3.15 o 
   3   6   3        8.58       18.36      5.65 o 
   4   6   3        2.80       11.25      4.60 o 
  -2  -6   4        1.79        4.00      2.53 o 
  -1  -6   4        5.56        8.39      3.04 o 
   0  -6   4        0.43        1.10      2.19 o 
   1  -6   4        7.83        9.87      3.37 o 
   3  -6   4        3.52        5.07      3.10 o 
   4  -6   4        0.22        2.56      3.00 o 
  -6  -5   4        4.20        4.50      2.75 o 
  -5  -5   4        0.37       -0.34      1.81 o 
  -4  -5   4       19.27       19.57      3.77 o 
  -2  -5   4        4.69        0.15      2.02 o 
  -1  -5   4       10.71       12.76      3.30 o 
   0  -5   4        1.25        1.88      2.10 o 
   1  -5   4       12.32       16.71      3.73 o 
   2  -5   4        1.99        4.62      2.34 o 
   3  -5   4        5.75        7.56      3.05 o 
   4  -5   4        6.51        9.58      3.27 o 
   5  -5   4        7.75        9.58      3.39 o 
   6  -5   4        0.45        1.95      2.55 o 
  -8  -4   4       31.29       25.52      4.96 o 
  -7  -4   4        2.11        2.04      2.28 o 
  -6  -4   4       11.93       12.09      3.19 o 
  -5  -4   4       30.15       36.08      4.83 o 
  -4  -4   4       59.76       62.68      6.05 o 
  -3  -4   4       64.68       65.73      5.87 o 
  -2  -4   4      245.65      252.78     11.35 o 
  -1  -4   4       23.08       28.31      2.44 o 
   0  -4   4       17.73       19.04      3.33 o 
   1  -4   4        4.71        4.14      1.90 o 
   2  -4   4       19.65       19.11      3.51 o 
   3  -4   4       21.63       23.79      3.97 o 
   4  -4   4       24.06       32.67      4.63 o 
   5  -4   4        4.00        5.54      2.66 o 
   6  -4   4        5.24        7.75      2.84 o 
   7  -4   4        4.04        1.65      2.08 o 
   8  -4   4        0.79        1.88      2.49 o 
  -9  -3   4        0.84        0.22      2.30 o 
  -8  -3   4        2.62        3.94      2.75 o 
  -7  -3   4       15.90       16.52      3.64 o 
  -6  -3   4      306.41      291.99     18.78 o 
  -5  -3   4       51.11       54.91      5.43 o 
  -4  -3   4       57.74       63.43      5.43 o 
  -3  -3   4       20.77       26.83      3.29 o 
  -2  -3   4      141.60      120.91      6.01 o 
  -1  -3   4        2.02        2.15      0.74 o 
   0  -3   4       65.44       62.95      3.44 o 
   1  -3   4       18.74       18.44      2.96 o 
   2  -3   4      307.07      254.70     15.95 o 
   5  -3   4        2.88        2.85      2.79 o 
   6  -3   4        5.20        3.82      2.00 o 
   7  -3   4        6.01       11.14      4.47 o 
   8  -3   4        0.61        2.42      2.20 o 
   9  -3   4        0.17        0.26      2.11 o 
  -9  -2   4        6.83        9.52      3.22 o 
  -8  -2   4       40.96       45.78      5.56 o 
  -7  -2   4       70.65       73.59      7.15 o 
  -6  -2   4       66.58       72.05      6.61 o 
  -5  -2   4       26.76       24.99      3.33 o 
  -4  -2   4      198.59      229.84     13.52 o 
  -3  -2   4        6.42        6.54      1.48 o 
  -2  -2   4      741.95      782.43     94.44 o 
  -1  -2   4      308.22      323.86     11.70 o 
   0  -2   4      205.36      184.88      9.16 o 
   1  -2   4      150.44      124.11      8.23 o 
   2  -2   4       36.15       26.76      2.70 o 
   3  -2   4       45.26       43.34      3.46 o 
   4  -2   4       50.87       52.55      4.12 o 
   5  -2   4       19.43       17.62      2.68 o 
   6  -2   4       69.69       73.14      7.53 o 
   7  -2   4       31.39       33.85      3.80 o 
   8  -2   4        2.67       -0.37      1.82 o 
   9  -2   4        4.10        7.48      2.85 o 
 -10  -1   4        1.70        1.52      2.73 o 
  -9  -1   4       13.55       12.28      3.74 o 
  -8  -1   4       23.21       22.84      2.66 o 
  -7  -1   4        3.98        4.15      1.52 o 
  -6  -1   4       54.07       55.14      3.36 o 
  -5  -1   4       17.25       19.32      6.20 o 
  -4  -1   4      169.15      187.58     15.88 o 
  -3  -1   4      211.75      229.89     11.18 o 
  -2  -1   4      338.91      392.57     14.45 o 
  -1  -1   4      116.36      116.30      3.48 o 
   0  -1   4     1432.24     1721.58     87.82 o 
   1  -1   4      109.11      110.20      7.53 o 
   2  -1   4       25.31       19.77      4.74 o 
   3  -1   4       28.80       26.10      1.85 o 
   4  -1   4      274.00      260.43     10.31 o 
   5  -1   4      207.40      193.63      8.82 o 
   6  -1   4       39.97       36.98      3.17 o 
   7  -1   4      137.92      149.23      8.42 o 
   8  -1   4        7.32        8.88      2.26 o 
   9  -1   4        7.40       10.46      3.13 o 
  10  -1   4       11.52       13.62      4.91 o 
 -10   0   4        0.18       -0.89      1.75 o 
  -9   0   4        1.16        2.44      1.59 o 
  -8   0   4       26.79       27.16      2.54 o 
  -7   0   4        7.13        5.19      1.29 o 
  -6   0   4       34.74       39.21      8.17 o 
  -5   0   4       43.63       31.25      2.70 o 
  -4   0   4       32.12       36.44      1.69 o 
  -3   0   4       97.24      119.20      8.70 o 
  -2   0   4       29.18       37.37      1.70 o 
  -1   0   4       57.14       93.88      8.95 o 
   0   0   4     1386.89     1892.45     59.80 o 
   1   0   4      694.99      795.19     36.06 o 
   2   0   4      498.60      616.23     26.28 o 
   4   0   4      366.62      382.14     16.64 o 
   5   0   4      143.94      124.47      8.21 o 
   6   0   4       22.35       18.91      4.57 o 
   7   0   4       80.16      102.61      4.62 o 
   8   0   4        2.17        4.75      1.76 o 
   9   0   4       37.73       56.97      5.06 o 
  10   0   4        0.00        2.16      3.30 o 
 -10   1   4        1.65        2.33      1.74 o 
  -9   1   4       13.48       10.85      2.71 o 
  -8   1   4       23.19       21.87      2.20 o 
  -7   1   4        4.08        4.74      1.34 o 
  -6   1   4       53.16       51.18      3.71 o 
  -5   1   4       17.51       17.19      1.34 o 
  -4   1   4      167.24      191.55      5.56 o 
  -3   1   4      211.13      226.64      6.77 o 
  -2   1   4      346.54      401.57     14.44 o 
  -1   1   4      117.43      122.25      8.48 o 
   0   1   4     1425.35     1485.68     59.21 o 
   1   1   4      111.73      101.88      7.17 o 
   2   1   4       22.43       18.45      1.55 o 
   3   1   4       31.71       27.31      2.14 o 
   4   1   4      268.73      252.98     11.98 o 
   5   1   4      204.36      197.41      7.48 o 
   6   1   4       40.94       44.94      2.58 o 
   7   1   4      135.51      148.16      6.33 o 
   8   1   4        7.80        9.42      1.72 o 
   9   1   4        7.10        9.39      1.94 o 
  10   1   4       11.35       14.67      2.92 o 
  -9   2   4        6.81        8.19      2.24 o 
  -8   2   4       39.74       38.50      3.27 o 
  -7   2   4       71.53       78.99      4.20 o 
  -6   2   4       67.84       82.02      4.81 o 
  -5   2   4       24.70       28.59      2.16 o 
  -4   2   4      203.72      215.04     10.48 o 
  -3   2   4        7.24        5.39      1.43 o 
  -2   2   4      741.74      737.51     43.56 o 
   0   2   4      214.44      203.61     18.12 o 
   1   2   4      148.78      125.80     12.40 o 
   2   2   4       38.96       32.53      2.34 o 
   3   2   4       43.88       41.38      2.14 o 
   4   2   4       52.56       53.90      2.44 o 
   5   2   4       18.71       17.96      1.65 o 
   6   2   4       69.54       77.94      4.24 o 
   7   2   4       31.59       26.67      2.29 o 
   8   2   4        2.64        1.92      1.50 o 
   9   2   4        4.17        6.37      1.71 o 
  -9   3   4        0.85        1.07      2.69 o 
  -8   3   4        2.57        3.86      1.69 o 
  -7   3   4       15.71       18.61      2.16 o 
  -6   3   4      306.03      283.55     34.08 o 
  -5   3   4       50.26       46.95      4.11 o 
  -4   3   4       56.82       53.55      5.63 o 
  -3   3   4       21.96       23.93      3.66 o 
  -2   3   4      140.79      142.33      9.27 o 
  -1   3   4        2.21        1.63      1.07 o 
   0   3   4       63.34       68.18      4.39 o 
   1   3   4       19.38       18.23      3.65 o 
   2   3   4      305.82      255.74     24.34 o 
   3   3   4       13.70        9.92      1.41 o 
   4   3   4       63.39       51.21      4.94 o 
   5   3   4        3.14        2.20      1.02 o 
   6   3   4        4.98        2.26      1.75 o 
   7   3   4        6.37        6.14      2.15 o 
   8   3   4        0.72       -0.18      1.87 o 
   9   3   4        0.16       -0.60      2.08 o 
  -8   4   4       31.55       29.50      4.78 o 
  -7   4   4        2.04        3.55      2.89 o 
  -6   4   4       11.52       18.20      3.50 o 
  -5   4   4       30.50       32.49      4.34 o 
  -4   4   4       58.42       55.96      6.17 o 
  -3   4   4       65.98       60.44      6.33 o 
  -2   4   4      242.51      256.74     16.75 o 
  -1   4   4       22.37       22.21      2.92 o 
   0   4   4       17.65       22.12      2.84 o 
   1   4   4        4.55        1.13      2.95 o 
   2   4   4       18.61       13.53      4.71 o 
   3   4   4       21.53       15.08      5.43 o 
   4   4   4       24.60       27.17      6.76 o 
   5   4   4        3.97        3.39      4.53 o 
   6   4   4        5.41       14.78      6.99 o 
   7   4   4        4.05        8.01      6.43 o 
   8   4   4        0.84        7.45      7.15 o 
  -6   5   4        4.30        6.20      2.84 o 
  -5   5   4        0.40        0.81      1.96 o 
  -4   5   4       19.51       18.05      3.61 o 
  -3   5   4       19.43       26.80      4.76 o 
  -2   5   4        5.00        6.83      2.95 o 
  -1   5   4       10.55        8.86      3.19 o 
   0   5   4        1.09        4.45      1.79 o 
   1   5   4       12.73       10.63      3.68 o 
   2   5   4        1.82        7.09      3.65 o 
   3   5   4        5.98       11.12      4.59 o 
   4   5   4        6.77       12.99      5.23 o 
   5   5   4        7.89       15.31      6.70 o 
   6   5   4        0.45        4.59      5.32 o 
  -4   6   4        3.70        7.38      4.91 o 
  -3   6   4        0.54        3.04      2.78 o 
  -2   6   4        1.84        4.07      2.82 o 
  -1   6   4        5.62        8.66      3.42 o 
   0   6   4        0.50       -1.49      2.27 o 
   1   6   4        7.82        9.03      3.59 o 
   2   6   4        3.19       29.42      6.64 o 
   3   6   4        3.41       21.19      5.59 o 
   4   6   4        0.25       13.95      4.66 o 
  -2  -6   5        2.32        2.17      2.51 o 
  -1  -6   5        1.38       -1.05      2.17 o 
   0  -6   5        2.23        3.71      2.56 o 
   1  -6   5        2.05        2.57      2.53 o 
   3  -6   5        8.65       12.57      4.11 o 
  -2  -5   5       14.67       13.89      3.53 o 
  -1  -5   5        0.64        2.05      1.97 o 
   0  -5   5        3.74        3.43      2.20 o 
   1  -5   5        1.74       -0.01      1.91 o 
   2  -5   5        2.56        1.50      2.10 o 
   3  -5   5        0.25        0.04      1.94 o 
   4  -5   5        0.47        0.63      2.22 o 
   5  -5   5        1.50        1.19      2.41 o 
   6  -5   5        0.40        2.29      2.63 o 
  -7  -4   5        2.57        2.25      2.36 o 
  -6  -4   5       19.64       21.44      4.05 o 
  -5  -4   5       17.28       17.92      3.57 o 
  -4  -4   5       23.09       17.95      3.30 o 
  -3  -4   5        7.52       10.63      2.49 o 
  -2  -4   5       16.77       13.17      3.12 o 
  -1  -4   5       64.02       49.94      5.42 o 
   0  -4   5       35.12       36.60      4.47 o 
   1  -4   5       49.26       42.52      4.82 o 
   2  -4   5       17.19       22.22      3.77 o 
   3  -4   5        3.32        7.13      2.50 o 
   4  -4   5        7.71        8.85      2.80 o 
   5  -4   5        6.92        8.36      2.91 o 
   6  -4   5        2.14        0.42      2.16 o 
   7  -4   5        0.34       -1.03      1.97 o 
  -8  -3   5        3.31        1.06      2.31 o 
  -7  -3   5        5.74        5.31      2.42 o 
  -6  -3   5       16.70       15.37      3.33 o 
  -5  -3   5       16.00       14.40      3.02 o 
  -4  -3   5       33.57       36.60      4.08 o 
  -3  -3   5        4.77        3.89      1.50 o 
  -2  -3   5       59.74       60.19      5.62 o 
  -1  -3   5       72.43       64.65      4.18 o 
   0  -3   5       19.06       19.26      2.97 o 
   3  -3   5        5.71        0.35      1.00 o 
   4  -3   5        1.01        0.12      1.62 o 
   5  -3   5        0.09       -1.79      1.38 o 
   6  -3   5        9.44        7.42      2.42 o 
   7  -3   5        0.75        1.06      1.84 o 
   8  -3   5        1.58        2.16      2.60 o 
  -9  -2   5        4.57        5.38      3.05 o 
  -8  -2   5       36.85       31.36      5.28 o 
  -7  -2   5       32.26       26.75      4.76 o 
  -6  -2   5      113.87      109.60      8.81 o 
  -5  -2   5       11.45       12.01      2.59 o 
  -4  -2   5      145.02      172.55     10.80 o 
  -3  -2   5      147.81      166.71     10.30 o 
  -2  -2   5      885.69     1003.23     34.32 o 
  -1  -2   5      305.50      285.15      9.03 o 
   0  -2   5      466.62      506.74     31.39 o 
   1  -2   5      216.06      206.55     11.92 o 
   2  -2   5      151.79      167.12      8.79 o 
   3  -2   5      117.34      109.80      6.27 o 
   4  -2   5       34.58       31.28      3.36 o 
   5  -2   5       72.30       64.94      5.08 o 
   6  -2   5       20.86       25.33      3.55 o 
   7  -2   5        2.45       -0.35      1.59 o 
   8  -2   5        7.59        8.20      2.75 o 
   9  -2   5        0.49        0.54      1.98 o 
 -10  -1   5       18.39       11.73      4.08 o 
  -9  -1   5        7.56        3.41      2.98 o 
  -8  -1   5       10.37       10.97      2.12 o 
  -7  -1   5        1.46       -0.33      1.38 o 
  -6  -1   5       12.43       10.11      3.76 o 
  -5  -1   5       10.15        7.88      1.68 o 
  -4  -1   5      183.08      231.91     14.16 o 
  -3  -1   5      108.93      130.36      7.00 o 
  -2  -1   5      216.92      278.51     10.85 o 
  -1  -1   5      315.56      432.62     12.14 o 
   0  -1   5      430.74      461.73     21.78 o 
   1  -1   5      597.62      739.69     36.17 o 
   2  -1   5      555.25      602.48     27.00 o 
   3  -1   5      145.13      149.11      6.14 o 
   4  -1   5       39.59       35.38      2.44 o 
   5  -1   5       90.30       78.66      4.41 o 
   6  -1   5       47.85       43.65      3.41 o 
   7  -1   5       92.18      110.08      7.86 o 
   8  -1   5        7.64        5.77      2.46 o 
   9  -1   5        1.50        2.72      2.03 o 
 -10   0   5       17.88       14.64      2.54 o 
  -9   0   5        2.56        3.54      1.69 o 
  -8   0   5       27.95       28.27      2.64 o 
  -7   0   5       12.50       14.49      1.86 o 
  -6   0   5      236.06      141.07     11.25 o 
  -5   0   5      202.15      226.94     18.09 o 
  -4   0   5       28.75       36.56      1.83 o 
  -3   0   5      215.27      285.66     21.23 o 
  -1   0   5        0.42        0.42      1.08 o 
   0   0   5      390.58      542.40     17.30 o 
   1   0   5      116.11      156.02      6.49 o 
   2   0   5      988.58     1159.06     43.81 o 
   3   0   5     1646.55     1987.72     83.64 o 
   4   0   5        0.19        1.10      0.83 o 
   5   0   5      218.62      228.93     12.24 o 
   6   0   5       16.58       17.18      2.14 o 
   7   0   5       13.68       13.29      1.96 o 
   8   0   5       52.22       71.63      3.93 o 
   9   0   5      122.29      185.53     14.12 o 
  10   0   5        1.53       -0.19      3.28 o 
 -10   1   5       18.24       14.10      4.01 o 
  -9   1   5        7.65        5.83      1.73 o 
  -8   1   5       10.57        9.96      1.67 o 
  -7   1   5        1.36        0.11      1.21 o 
  -6   1   5       12.75       10.11      1.20 o 
  -5   1   5       10.19        9.48      1.11 o 
  -4   1   5      183.20      233.60      7.10 o 
  -3   1   5      109.08      131.63      4.24 o 
  -2   1   5      217.13      271.86     10.19 o 
  -1   1   5      315.25      450.07     14.71 o 
   0   1   5      432.25      465.40     15.55 o 
   1   1   5      600.12      675.17     28.34 o 
   2   1   5      552.99      547.08     18.61 o 
   3   1   5      146.77      147.50      5.23 o 
   4   1   5       40.53       34.60      1.99 o 
   5   1   5       90.57       85.70      3.82 o 
   6   1   5       48.00       45.98      2.85 o 
   7   1   5       92.25      112.18      4.95 o 
   8   1   5        7.44        6.10      2.17 o 
   9   1   5        1.42       -0.94      2.12 o 
  -9   2   5        4.52        5.25      1.85 o 
  -8   2   5       36.16       34.97      4.70 o 
  -7   2   5       31.73       43.61      3.46 o 
  -6   2   5      111.84      118.19      5.15 o 
  -5   2   5       11.16       13.35      1.95 o 
  -4   2   5      144.80      164.06      6.07 o 
  -3   2   5      153.60      167.21     25.73 o 
  -2   2   5      867.06      918.86     81.76 o 
  -1   2   5      299.03      289.72     14.27 o 
   0   2   5      473.96      532.46     20.29 o 
   1   2   5      211.47      177.42     12.30 o 
   2   2   5      153.55      151.52      8.80 o 
   3   2   5      116.81       92.85      4.23 o 
   4   2   5       32.93       29.90      1.76 o 
   5   2   5       69.04       65.70      3.07 o 
   6   2   5       22.16       20.67      1.88 o 
   7   2   5        2.12        0.08      1.09 o 
   8   2   5        7.42        6.50      1.59 o 
   9   2   5        0.47       -1.97      3.57 o 
  -8   3   5        3.46        4.61      2.43 o 
  -7   3   5        5.92        4.82      1.70 o 
  -6   3   5       16.60       18.08      3.90 o 
  -5   3   5       15.93       15.32      2.66 o 
  -4   3   5       33.02       36.19      4.72 o 
  -3   3   5        4.96        2.44      1.83 o 
  -2   3   5       59.39       72.47      6.09 o 
  -1   3   5       72.77       58.24      4.24 o 
   0   3   5       19.15       18.85      2.30 o 
   1   3   5       22.23       14.84      3.58 o 
   3   3   5        5.52        7.68      4.58 o 
   4   3   5        1.11        1.92      1.50 o 
   5   3   5        0.11       -0.43      1.88 o 
   6   3   5        9.29        4.84      1.99 o 
   7   3   5        0.74        0.64      2.00 o 
   8   3   5        1.64       -0.87      1.89 o 
  -7   4   5        2.74        6.32      2.66 o 
  -6   4   5       19.80       20.85      5.07 o 
  -5   4   5       17.37       20.87      3.80 o 
  -4   4   5       24.57       26.00      4.54 o 
  -3   4   5        7.08        6.97      2.78 o 
  -2   4   5       17.31       13.39      3.27 o 
  -1   4   5       66.04       58.18      4.89 o 
   0   4   5       33.63       38.16      3.68 o 
   1   4   5       50.09       43.72      6.89 o 
   2   4   5       17.28       13.27      4.84 o 
   3   4   5        3.66        0.90      4.23 o 
   4   4   5        7.61        6.41      4.79 o 
   5   4   5        7.24       11.68      5.55 o 
   6   4   5        2.25        6.88      5.97 o 
   7   4   5        0.38        2.63      6.59 o 
  -6   5   5        1.73        1.94      2.46 o 
  -5   5   5        4.42        4.08      2.53 o 
  -4   5   5        2.27        2.16      2.37 o 
  -3   5   5        4.24        2.82      2.49 o 
  -2   5   5       14.87       12.52      3.61 o 
  -1   5   5        0.64       -0.71      1.97 o 
   0   5   5        3.69        1.98      2.40 o 
   1   5   5        1.71        7.21      3.25 o 
   2   5   5        2.57        5.01      3.46 o 
   3   5   5        0.23        4.06      3.67 o 
   4   5   5        0.50        3.35      4.28 o 
   5   5   5        1.55       -0.63      4.74 o 
   6   5   5        0.38        3.97      5.64 o 
  -3   6   5        4.08        3.40      3.03 o 
  -2   6   5        2.38        3.11      2.99 o 
  -1   6   5        1.42        0.50      2.51 o 
   0   6   5        2.29        5.51      3.21 o 
   1   6   5        2.19        2.70      2.86 o 
   3   6   5        8.61       20.32      5.98 o 
  -2  -6   6        1.81        0.21      2.37 o 
  -1  -6   6        1.06        1.11      2.45 o 
   0  -6   6        0.84        1.15      2.29 o 
   1  -6   6        2.43        0.91      2.28 o 
   2  -6   6        0.44       -0.35      2.54 o 
  -2  -5   6        0.35       -0.62      1.99 o 
  -1  -5   6        0.43       -1.23      1.74 o 
   0  -5   6       16.68       14.51      3.56 o 
   1  -5   6        7.04        6.60      2.84 o 
   2  -5   6        8.50        8.68      2.87 o 
   3  -5   6        2.24        0.39      2.25 o 
   4  -5   6        1.51        1.45      2.48 o 
   5  -5   6        0.56        1.11      2.36 o 
  -7  -4   6        2.59        3.30      2.56 o 
  -6  -4   6        6.17        4.77      2.53 o 
  -5  -4   6        7.29        5.27      2.27 o 
  -4  -4   6        9.10        7.26      2.38 o 
  -2  -4   6       22.58       20.80      3.72 o 
  -1  -4   6       38.41       33.97      4.55 o 
   0  -4   6        7.17        4.98      2.14 o 
   1  -4   6       39.70       34.02      4.34 o 
   2  -4   6        8.09        8.65      2.62 o 
   3  -4   6        0.57       -0.50      1.57 o 
   4  -4   6       24.91       23.36      4.15 o 
   5  -4   6       16.96       15.91      3.74 o 
   6  -4   6        8.23       10.79      3.61 o 
   7  -4   6        0.40        1.05      2.60 o 
  -8  -3   6        2.56        2.43      2.47 o 
  -7  -3   6        8.13        6.35      2.67 o 
  -6  -3   6       13.78       11.04      2.79 o 
  -5  -3   6       29.85       34.78      4.22 o 
  -4  -3   6       30.77       30.50      3.79 o 
  -3  -3   6        1.10        0.31      1.18 o 
  -2  -3   6        2.68       -0.36      0.46 o 
   0  -3   6        2.75        0.82      0.86 o 
   2  -3   6        1.16        0.47      1.31 o 
   3  -3   6      117.09      100.78      7.95 o 
   4  -3   6       29.92       29.30      4.70 o 
   5  -3   6        8.68       10.65      2.92 o 
   6  -3   6        3.79        5.42      2.51 o 
   7  -3   6        1.07        1.58      2.14 o 
   8  -3   6        0.62        2.20      4.19 o 
  -9  -2   6        4.93        5.87      3.25 o 
  -8  -2   6       14.38       12.83      3.73 o 
  -7  -2   6       10.61       12.20      3.39 o 
  -6  -2   6       13.51       16.33      3.46 o 
  -5  -2   6       18.05       19.69      3.27 o 
  -4  -2   6       32.22       41.23      3.97 o 
  -3  -2   6       46.94       52.55      4.30 o 
  -2  -2   6      124.81      119.50      6.65 o 
  -1  -2   6      216.57      207.74      9.22 o 
   0  -2   6      576.27      577.61     32.94 o 
   1  -2   6       30.42       26.65      3.17 o 
   2  -2   6      221.62      210.11     12.97 o 
   3  -2   6      114.93      115.29      7.01 o 
   4  -2   6       60.34       53.03      4.44 o 
   5  -2   6      410.91      390.43     38.16 o 
   6  -2   6        7.18        6.63      2.26 o 
   7  -2   6       13.73       17.99      3.48 o 
   8  -2   6       13.24       15.94      3.46 o 
   9  -2   6        1.47       -0.02      2.28 o 
  -9  -1   6        7.12        5.93      2.05 o 
  -8  -1   6       71.14       71.00      4.61 o 
  -7  -1   6        9.08        7.50      1.83 o 
  -6  -1   6       12.25       11.20      1.68 o 
  -5  -1   6       11.67       11.19      1.55 o 
  -4  -1   6      253.63      301.61     17.52 o 
  -3  -1   6       36.23       48.44      4.37 o 
  -2  -1   6      477.25      669.61     25.46 o 
  -1  -1   6       33.83       34.89      2.41 o 
   0  -1   6      240.76      299.80     15.49 o 
   1  -1   6      442.40      494.73     19.59 o 
   2  -1   6      101.00       99.77      4.44 o 
   3  -1   6       56.21       61.30      3.68 o 
   4  -1   6       12.76       11.69      1.76 o 
   5  -1   6       41.12       36.72      3.06 o 
   6  -1   6       23.94       24.44      2.65 o 
   7  -1   6      178.86      193.20     12.05 o 
   8  -1   6        3.23        3.84      1.89 o 
   9  -1   6       10.13       15.88      2.80 o 
  -9   0   6        1.52        3.32      1.75 o 
  -8   0   6        4.60        4.84      1.58 o 
  -7   0   6       17.75       15.31      1.93 o 
  -6   0   6        0.07        0.14      0.78 o 
  -5   0   6       45.95       53.45     10.54 o 
  -4   0   6      888.82     1132.93     69.70 o 
  -3   0   6       20.98       21.62      1.51 o 
  -2   0   6      333.90      456.20     45.42 o 
  -1   0   6        2.14        2.16      0.72 o 
   0   0   6      381.60      471.85     15.16 o 
   1   0   6      112.77      117.80      5.11 o 
   2   0   6       47.38       56.26      2.93 o 
   3   0   6       31.00       38.91      2.11 o 
   4   0   6      239.68      288.39     10.74 o 
   5   0   6        0.45        0.45      1.03 o 
   6   0   6       49.24       54.33      3.42 o 
   7   0   6        2.34        3.23      1.56 o 
   8   0   6       15.88       19.86      2.36 o 
   9   0   6       50.47       68.17      4.58 o 
  -9   1   6        7.05        4.26      1.85 o 
  -8   1   6       70.59       66.73      4.02 o 
  -7   1   6        8.63        8.03      1.51 o 
  -6   1   6       11.54       10.20      1.19 o 
  -5   1   6       12.78       13.46      1.22 o 
  -4   1   6      249.04      305.18      9.12 o 
  -3   1   6       35.33       46.92      2.17 o 
  -2   1   6      483.70      682.25     24.22 o 
  -1   1   6       35.02       33.94      2.00 o 
   0   1   6      244.34      307.05      9.26 o 
   1   1   6      441.94      474.80     16.95 o 
   2   1   6       98.07       90.72      3.85 o 
   3   1   6       56.51       59.64      2.96 o 
   4   1   6       12.21       12.95      1.32 o 
   5   1   6       41.20       41.78      2.51 o 
   6   1   6       24.11       27.81      2.25 o 
   7   1   6      178.35      204.58      7.74 o 
   8   1   6        3.26        2.15      1.72 o 
   9   1   6       10.09        9.70      2.07 o 
  -9   2   6        4.91        6.71      2.09 o 
  -8   2   6       14.89       14.99      2.31 o 
  -7   2   6       10.20       11.72      1.84 o 
  -6   2   6       12.56       15.31      1.91 o 
  -5   2   6       18.75       22.80      2.72 o 
  -4   2   6       30.96       33.34      3.58 o 
  -3   2   6       48.96       53.60      3.11 o 
  -2   2   6      128.75      127.41      5.25 o 
  -1   2   6      222.95      222.66      8.99 o 
   0   2   6      564.89      563.55     22.13 o 
   1   2   6       32.08       29.52      3.53 o 
   2   2   6      221.97      202.55     11.06 o 
   3   2   6      119.06      114.64      7.76 o 
   4   2   6       61.06       55.99      4.93 o 
   5   2   6      409.63      398.93     16.78 o 
   6   2   6        6.98        3.96      1.90 o 
   7   2   6       13.02       11.55      2.21 o 
   8   2   6       13.33       15.10      3.02 o 
   9   2   6        1.43       -1.76      4.04 o 
  -8   3   6        2.59        0.76      1.66 o 
  -7   3   6        8.01        8.33      3.20 o 
  -6   3   6       14.49       12.81      2.69 o 
  -5   3   6       29.87       35.40      3.94 o 
  -4   3   6       29.31       30.41      3.51 o 
  -3   3   6        1.16       -1.04      2.35 o 
  -2   3   6        2.57       -0.11      0.73 o 
   0   3   6        2.49        0.52      1.31 o 
   2   3   6        1.31        1.53      4.25 o 
   3   3   6      115.92      103.07     12.65 o 
   4   3   6       30.54       35.41      5.67 o 
   5   3   6        8.81        8.72      3.58 o 
   6   3   6        3.72        1.76      2.06 o 
   7   3   6        1.09        0.08      1.90 o 
   8   3   6        0.60        0.39      2.07 o 
  -7   4   6        2.68        5.26      3.45 o 
  -6   4   6        6.28        5.42      2.65 o 
  -5   4   6        6.96       12.37      3.13 o 
  -4   4   6        9.35        7.06      2.88 o 
  -3   4   6        9.70       10.57      3.12 o 
  -2   4   6       21.79       16.53      3.44 o 
  -1   4   6       38.69       33.67      4.65 o 
   0   4   6        7.59        4.51      1.94 o 
   1   4   6       38.22       32.07      7.15 o 
   2   4   6        8.57        7.50      4.52 o 
   3   4   6        0.57       -0.30      4.28 o 
   4   4   6       24.56       14.87      5.71 o 
   5   4   6       16.76       15.08      6.40 o 
   6   4   6        8.61        7.50      6.47 o 
   7   4   6        0.45        0.70      6.75 o 
  -5   5   6        4.37        0.70      2.28 o 
  -4   5   6        8.96        6.09      2.95 o 
  -3   5   6        5.66        6.29      3.01 o 
  -2   5   6        0.36        0.99      2.20 o 
  -1   5   6        0.50        2.83      2.33 o 
   0   5   6       16.52       21.03      4.17 o 
   1   5   6        7.09        9.41      2.44 o 
   2   5   6        8.73        8.74      4.18 o 
   3   5   6        2.23        2.29      4.01 o 
   4   5   6        1.54        2.07      4.68 o 
   5   5   6        0.56        3.48      5.31 o 
  -2   6   6        1.80        2.87      2.97 o 
  -1   6   6        1.11        1.04      2.77 o 
   0   6   6        0.84        1.99      2.77 o 
   1   6   6        2.54        5.98      3.28 o 
   2   6   6        0.46       -0.87      2.70 o 
  -1  -6   7        0.54       -0.91      2.12 o 
   0  -6   7        0.28       -0.77      2.37 o 
   1  -6   7        1.45       -0.70      2.28 o 
  -2  -5   7        0.83        1.50      2.27 o 
  -1  -5   7        0.56        0.36      2.17 o 
   0  -5   7        0.53        0.59      2.18 o 
   1  -5   7        0.59        1.57      2.11 o 
   2  -5   7       19.39       17.80      4.05 o 
   3  -5   7        0.10        0.47      2.05 o 
   4  -5   7        2.49        1.36      2.62 o 
   5  -5   7        1.18        2.30      2.67 o 
  -7  -4   7        1.61       -0.92      2.24 o 
  -2  -4   7        2.96        3.58      2.17 o 
  -1  -4   7        5.79        4.47      2.36 o 
   0  -4   7       73.28       54.59      5.54 o 
   1  -4   7       90.56      104.11      8.13 o 
   2  -4   7       12.52       11.00      2.86 o 
   3  -4   7        9.01        6.68      2.65 o 
   4  -4   7        4.01        4.23      2.61 o 
   5  -4   7       30.09       28.03      4.84 o 
   6  -4   7       15.38       22.18      4.66 o 
   7  -4   7       14.01       27.46      5.41 o 
  -8  -3   7        2.01        1.60      2.40 o 
  -7  -3   7        5.40        5.56      2.51 o 
  -6  -3   7       15.53       11.70      2.94 o 
  -5  -3   7        4.78        5.36      2.12 o 
  -4  -3   7      109.20      107.01      7.64 o 
  -3  -3   7      152.26      148.16     10.03 o 
  -2  -3   7        3.66       -0.21      1.05 o 
   0  -3   7       62.42       53.76      5.03 o 
   1  -3   7       89.97       82.77      8.76 o 
   2  -3   7       79.17       83.94      3.89 o 
   3  -3   7      453.64      401.79     25.45 o 
   4  -3   7       50.15       40.31      5.35 o 
   5  -3   7        7.82        4.60      2.49 o 
   6  -3   7       29.80       34.66      7.45 o 
   7  -3   7        3.63        3.48      2.43 o 
   8  -3   7        5.94       12.38      3.89 o 
  -8  -2   7       30.86       25.86      5.04 o 
  -7  -2   7        0.67        2.20      2.36 o 
  -6  -2   7        0.25       -0.27      1.85 o 
  -5  -2   7       29.50       36.75      4.25 o 
  -4  -2   7        7.12        7.30      1.99 o 
  -3  -2   7       83.39       92.97      6.58 o 
  -2  -2   7        1.68        1.22      0.88 o 
  -1  -2   7      107.06      120.56      4.75 o 
   0  -2   7      237.34      215.75      8.64 o 
   1  -2   7       22.82       22.48      2.93 o 
   2  -2   7       13.08       14.91      2.60 o 
   3  -2   7        0.13       -0.97      1.34 o 
   4  -2   7        7.85       10.40      2.45 o 
   5  -2   7      267.89      276.49     15.31 o 
   6  -2   7        8.31        8.58      2.60 o 
   7  -2   7       24.94       31.89      4.40 o 
   8  -2   7        5.78        7.14      2.87 o 
  -9  -1   7        4.25        5.65      3.30 o 
  -8  -1   7        6.99        8.45      2.05 o 
  -7  -1   7       21.01       21.65      2.68 o 
  -6  -1   7      133.82      151.19     15.64 o 
  -5  -1   7       80.98       83.14      7.39 o 
  -4  -1   7       27.10       29.19      1.81 o 
  -3  -1   7        2.98        4.97      1.80 o 
  -2  -1   7      324.81      414.56     13.11 o 
  -1  -1   7       75.10       82.94      3.39 o 
   0  -1   7      136.74      202.60      7.58 o 
   1  -1   7      271.27      319.36     10.72 o 
   2  -1   7       82.02       94.56      4.36 o 
   3  -1   7      138.31      153.54      6.57 o 
   4  -1   7       25.16       23.52      1.63 o 
   5  -1   7        2.40        1.07      1.45 o 
   6  -1   7       54.20       55.52      4.03 o 
   7  -1   7       54.42       58.97      4.12 o 
   8  -1   7        2.02        1.68      1.90 o 
   9  -1   7        1.32       -1.28      6.83 o 
  -9   0   7        0.85        1.52      1.75 o 
  -8   0   7        0.92        2.92      1.65 o 
  -7   0   7       22.39       22.72      2.48 o 
  -6   0   7       98.17       93.12      4.11 o 
  -5   0   7       20.81       28.75      2.64 o 
  -4   0   7       46.92       56.92      6.27 o 
  -3   0   7       41.15       50.59      2.36 o 
  -2   0   7      304.22      375.75     26.69 o 
  -1   0   7       68.20       73.13      4.14 o 
   0   0   7       23.32       27.10      1.74 o 
   1   0   7      141.09      179.79      7.78 o 
   2   0   7       78.99       66.13      2.97 o 
   3   0   7       39.02       43.14      2.39 o 
   4   0   7      129.15      152.64      5.81 o 
   5   0   7       23.52       25.13      2.53 o 
   6   0   7        3.03        3.70      1.47 o 
   7   0   7       12.61       17.03      2.11 o 
   8   0   7        7.94        2.77      2.21 o 
   9   0   7        1.50       -0.97      2.85 o 
  -9   1   7        4.06        3.65      2.37 o 
  -8   1   7        6.93        5.60      2.42 o 
  -7   1   7       21.97       20.86      1.74 o 
  -6   1   7      131.51      145.80      4.84 o 
  -5   1   7       82.78       90.30      3.37 o 
  -4   1   7       24.71       29.30      1.89 o 
  -3   1   7        2.14        1.37      1.29 o 
  -2   1   7      324.16      395.83     14.95 o 
  -1   1   7       69.68       73.07      3.36 o 
   0   1   7      141.05      207.21      7.37 o 
   1   1   7      279.93      335.84     13.80 o 
   2   1   7       78.98       82.84      4.94 o 
   3   1   7      142.20      140.40      6.69 o 
   4   1   7       24.66       23.40      1.71 o 
   5   1   7        2.04        0.49      1.57 o 
   6   1   7       55.66       60.57      3.31 o 
   7   1   7       54.48       58.60      3.43 o 
   8   1   7        2.05        1.11      2.35 o 
   9   1   7        1.31       -2.17      4.40 o 
  -8   2   7       31.15       29.88      2.95 o 
  -7   2   7        0.65        1.89      1.46 o 
  -6   2   7        0.26       -0.13      1.38 o 
  -5   2   7       29.64       34.08      2.97 o 
  -4   2   7        7.13        9.57      1.69 o 
  -3   2   7       82.23       93.48      4.56 o 
  -2   2   7        1.83        4.35      1.31 o 
  -1   2   7      108.63      124.16      4.24 o 
   0   2   7      237.53      223.53      7.91 o 
   1   2   7       23.83       20.82      1.92 o 
   2   2   7       13.49       11.75      1.80 o 
   3   2   7        0.22        0.30      1.59 o 
   4   2   7        7.90        7.50      2.23 o 
   5   2   7      270.21      284.84     12.32 o 
   6   2   7        8.17        7.46      2.13 o 
   7   2   7       24.85       23.22      2.89 o 
   8   2   7        5.90        6.25      3.14 o 
  -8   3   7        2.10       -3.92      5.56 o 
  -7   3   7        5.17        3.57      2.41 o 
  -6   3   7       16.10       15.08      2.92 o 
  -5   3   7        5.28        4.37      2.22 o 
  -4   3   7      108.47       99.04     15.60 o 
  -3   3   7      153.03      157.94      8.30 o 
  -2   3   7        2.94        2.60      0.93 o 
   0   3   7       61.57       56.27      3.51 o 
   1   3   7       91.29       91.31      5.79 o 
   2   3   7       79.87       82.14      5.67 o 
   3   3   7      450.73      435.64     40.00 o 
   4   3   7       50.82       54.85      4.42 o 
   5   3   7        7.59        5.96      5.73 o 
   6   3   7       29.50       28.34      3.76 o 
   7   3   7        3.75        3.57      2.08 o 
   8   3   7        5.98        4.21      2.20 o 
  -7   4   7        1.60        0.17      5.11 o 
  -6   4   7        3.23        3.74      2.42 o 
  -5   4   7        3.22        2.73      2.71 o 
  -4   4   7       10.03        6.12      2.66 o 
  -3   4   7        5.44        2.14      2.22 o 
  -2   4   7        2.78        0.33      1.86 o 
  -1   4   7        5.96        7.57      2.62 o 
   0   4   7       72.91       55.48      5.79 o 
   1   4   7       90.71       98.03      6.77 o 
   2   4   7       12.25        6.68      4.69 o 
   3   4   7        8.65        1.95      4.59 o 
   4   4   7        4.01        0.79      4.86 o 
   5   4   7       29.61       17.44      6.89 o 
   6   4   7       15.44       18.20      7.64 o 
  -5   5   7        1.64        4.20      2.71 o 
  -4   5   7        2.62        5.60      3.01 o 
  -3   5   7        8.43       12.82      3.70 o 
  -2   5   7        0.82        2.19      2.44 o 
  -1   5   7        0.43        2.49      2.58 o 
   0   5   7        0.60        1.22      2.34 o 
   1   5   7        0.54       -0.70      2.10 o 
   2   5   7       19.34       17.21      5.23 o 
   3   5   7        0.07        3.69      4.71 o 
   4   5   7        2.58       -0.74      4.90 o 
   5   5   7        1.16        1.87      5.79 o 
  -1   6   7        0.51       -0.85      2.54 o 
   0   6   7        0.28        1.48      2.87 o 
   1   6   7        1.44        0.83      2.96 o 
  -2  -5   8        2.97        1.11      2.30 o 
  -1  -5   8       67.60       68.04      7.15 o 
   0  -5   8        2.25        0.19      2.20 o 
   1  -5   8        4.50        3.25      2.47 o 
   2  -5   8       13.38       15.11      3.82 o 
   3  -5   8        0.52        1.04      2.21 o 
   4  -5   8        3.47        6.21      3.12 o 
  -2  -4   8        5.42        2.91      2.00 o 
  -1  -4   8       20.69       19.27      3.75 o 
   0  -4   8       35.09       30.85      4.43 o 
   1  -4   8      162.90      133.52     10.88 o 
   2  -4   8       15.11       12.43      3.29 o 
   3  -4   8       27.15       19.66      3.94 o 
   4  -4   8       12.54       12.69      3.53 o 
   5  -4   8       16.32       14.97      3.78 o 
   6  -4   8        1.10       -0.13      2.38 o 
  -7  -3   8        3.55        4.78      2.44 o 
  -6  -3   8        3.13        1.27      1.94 o 
  -5  -3   8        1.99        2.91      1.81 o 
  -2  -3   8      232.39      221.57     14.57 o 
  -1  -3   8       19.94       15.07      3.01 o 
   0  -3   8       17.34       15.04      1.52 o 
   1  -3   8        1.43        1.36      0.94 o 
   2  -3   8        3.73        4.99      2.06 o 
   3  -3   8      299.76      270.73     18.46 o 
   4  -3   8       40.80       39.47      5.12 o 
   5  -3   8       64.23       66.56      8.44 o 
   6  -3   8        3.05        2.72      5.17 o 
   7  -3   8        0.24        1.11      2.19 o 
  -8  -2   8        1.71       -0.82      2.26 o 
  -7  -2   8        2.80        0.61      2.41 o 
  -6  -2   8        3.10        2.71      2.11 o 
  -5  -2   8        5.61        5.61      2.15 o 
  -4  -2   8       11.10        9.03      1.29 o 
  -3  -2   8        1.75        1.47      0.85 o 
  -2  -2   8       20.80       27.59      2.74 o 
  -1  -2   8      102.40      103.02      4.69 o 
   0  -2   8        4.26        4.98      1.93 o 
   1  -2   8      267.84      267.71     17.00 o 
   2  -2   8       58.96       58.95      5.27 o 
   3  -2   8       35.18       28.17      3.81 o 
   4  -2   8       68.26       58.11      4.85 o 
   5  -2   8       35.14       34.26      5.14 o 
   6  -2   8        0.07       -1.84      1.65 o 
   7  -2   8        0.20       -0.02      1.97 o 
   8  -2   8        4.05        2.68      2.54 o 
  -8  -1   8        2.20        0.92      1.75 o 
  -7  -1   8        6.94        7.12      1.89 o 
  -6  -1   8       38.70       48.02      7.37 o 
  -5  -1   8       17.43       13.44      1.39 o 
  -4  -1   8       96.14      105.22      8.26 o 
  -3  -1   8       44.47       45.86      3.72 o 
  -2  -1   8       65.46       75.95      3.18 o 
  -1  -1   8      162.87      186.97      8.69 o 
   0  -1   8       27.86       32.81      2.03 o 
   1  -1   8       35.34       34.40      1.94 o 
   2  -1   8      184.96      197.36      8.86 o 
   3  -1   8        8.08        7.64      1.57 o 
   4  -1   8       25.20       26.92      2.59 o 
   5  -1   8       21.92       21.66      2.08 o 
   6  -1   8        1.99       -1.03      1.42 o 
   7  -1   8        5.89       10.20      2.31 o 
   8  -1   8        2.60        3.71      1.95 o 
  -9   0   8        0.58        0.18      2.26 o 
  -8   0   8        7.51        6.13      1.91 o 
  -7   0   8        0.29        0.37      0.98 o 
  -6   0   8        0.28       -1.04      0.93 o 
  -5   0   8        1.55        1.24      1.03 o 
  -4   0   8       80.28      114.15      6.18 o 
  -3   0   8        0.56       -0.24      0.88 o 
  -2   0   8       28.22       38.51      2.85 o 
  -1   0   8       15.31       20.14      1.85 o 
   0   0   8        3.03        2.62      0.81 o 
   1   0   8        1.35        1.96      0.86 o 
   2   0   8        5.65        6.25      1.18 o 
   3   0   8       16.23       14.59      1.75 o 
   4   0   8       14.59       12.87      2.81 o 
   5   0   8        2.98        4.94      1.53 o 
   6   0   8        0.23       -0.79      1.22 o 
   7   0   8        3.42        2.24      1.55 o 
   8   0   8        0.78       -1.93      1.61 o 
   9   0   8        0.61        0.18      2.23 o 
  -8   1   8        2.28        0.30      1.73 o 
  -7   1   8        7.13        5.62      1.86 o 
  -6   1   8       39.60       45.17      2.37 o 
  -5   1   8       17.76       21.13      1.73 o 
  -4   1   8       95.64      108.05      4.05 o 
  -3   1   8       43.81       47.40      5.58 o 
  -2   1   8       67.01       75.79      3.99 o 
  -1   1   8      162.95      182.15      6.81 o 
   0   1   8       26.42       28.59      1.97 o 
   1   1   8       38.19       36.85      2.59 o 
   2   1   8      182.31      190.06      7.69 o 
   3   1   8        9.18       10.40      1.44 o 
   4   1   8       26.46       25.51      2.00 o 
   5   1   8       21.50       21.18      2.72 o 
   6   1   8        1.83       -2.61      2.06 o 
   7   1   8        6.27        5.67      2.43 o 
   8   1   8        2.59        3.48      2.63 o 
  -8   2   8        1.60       -0.56      1.67 o 
  -7   2   8        2.71        4.31      1.63 o 
  -6   2   8        2.99        1.86      1.56 o 
  -5   2   8        5.74        3.29      1.78 o 
  -4   2   8       11.59       10.43      1.87 o 
  -3   2   8        1.82        0.38      1.30 o 
  -2   2   8       20.97       28.37      2.36 o 
  -1   2   8      102.83      103.39      4.36 o 
   0   2   8        4.43        4.30      1.21 o 
   1   2   8      268.37      278.72      9.82 o 
   2   2   8       58.72       60.81      3.87 o 
   3   2   8       35.05       32.68      2.92 o 
   4   2   8       68.27       56.09      4.04 o 
   5   2   8       35.24       34.88      3.28 o 
   6   2   8        0.06       -1.23      2.05 o 
   7   2   8        0.19       -2.05      2.35 o 
   8   2   8        4.07        6.27      2.57 o 
  -7   3   8        3.53        3.82      2.68 o 
  -6   3   8        3.34        1.35      1.80 o 
  -5   3   8        1.81        0.47      2.02 o 
  -4   3   8        0.56       -0.38      1.59 o 
  -3   3   8       12.99       17.72      2.88 o 
  -2   3   8      231.49      219.22     10.78 o 
  -1   3   8       21.22       20.30      2.35 o 
   0   3   8       17.16       15.53      2.34 o 
   1   3   8        1.89       -0.57      2.78 o 
   2   3   8        4.27        2.55      4.73 o 
   3   3   8      299.06      308.17     19.30 o 
   4   3   8       41.62       50.08      4.61 o 
   5   3   8       63.87       62.29      5.48 o 
   6   3   8        2.97        2.45      2.63 o 
   7   3   8        0.25       -0.44      2.38 o 
  -6   4   8        5.38        7.14      3.01 o 
  -5   4   8        6.05        8.61      3.25 o 
  -4   4   8        3.52        1.21      2.05 o 
  -3   4   8        2.41        1.52      1.99 o 
  -2   4   8        5.27        4.85      2.38 o 
  -1   4   8       20.44       19.56      3.73 o 
   0   4   8       35.10       41.72      4.95 o 
   1   4   8      162.53      185.71     11.93 o 
   2   4   8       15.20        7.19      5.46 o 
   3   4   8       27.12       18.87      6.31 o 
   4   4   8       12.57       10.44      6.32 o 
   5   4   8       16.38        7.10      6.36 o 
   6   4   8        1.11       -3.78      6.45 o 
  -4   5   8        5.11        5.11      3.05 o 
  -3   5   8       11.43       13.31      3.88 o 
  -2   5   8        2.86        0.21      2.52 o 
  -1   5   8       67.17       75.31      7.61 o 
   0   5   8        2.41       -0.11      2.35 o 
   1   5   8        4.33        2.52      2.70 o 
   2   5   8       13.17       16.75      4.00 o 
   3   5   8        0.60       -4.32      4.99 o 
   4   5   8        3.49        0.29      5.69 o 
  -2  -5   9        2.11        2.82      2.60 o 
  -1  -5   9       37.35       37.55      5.24 o 
   0  -5   9        5.66        4.43      2.70 o 
   1  -5   9       17.07       11.98      3.48 o 
   2  -5   9        0.68        0.38      2.29 o 
   3  -5   9        1.78        0.75      2.35 o 
  -2  -4   9        1.54        1.46      2.13 o 
  -1  -4   9        8.30        5.99      2.47 o 
   0  -4   9       19.76       18.07      3.57 o 
   1  -4   9       67.59       63.73      6.21 o 
   2  -4   9        3.06        1.21      2.23 o 
   3  -4   9        8.87        8.44      3.04 o 
   4  -4   9        0.58        1.86      2.28 o 
   5  -4   9       22.72       17.61      4.25 o 
  -7  -3   9        3.88        2.06      2.40 o 
  -2  -3   9       49.59       44.35      2.84 o 
  -1  -3   9        6.37        4.19      1.14 o 
   0  -3   9       14.75       14.51      1.65 o 
   1  -3   9       11.08       12.73      1.61 o 
   2  -3   9        7.86        8.11      2.35 o 
   3  -3   9      111.00       95.70      8.18 o 
   4  -3   9       28.32       35.03      4.63 o 
   5  -3   9        9.95        8.71      3.10 o 
   6  -3   9       10.73       17.45      8.84 o 
   7  -3   9       10.90       11.96      4.00 o 
  -8  -2   9        8.29        6.42      3.26 o 
  -7  -2   9        4.12        1.12      2.32 o 
  -6  -2   9       16.26       12.78      3.13 o 
  -5  -2   9       10.81        9.31      2.59 o 
  -4  -2   9       80.67       75.54      8.20 o 
  -3  -2   9        8.56        5.70      1.19 o 
  -2  -2   9        2.85        2.73      1.30 o 
  -1  -2   9        4.11        2.49      1.14 o 
   0  -2   9       52.71       57.54      4.86 o 
   1  -2   9      182.18      168.09     10.94 o 
   2  -2   9      134.33      137.26      9.86 o 
   3  -2   9       29.85       22.31      3.35 o 
   4  -2   9       12.89       13.80      2.82 o 
   5  -2   9       23.84       27.24      3.87 o 
   6  -2   9        2.84        1.60      2.14 o 
   7  -2   9        5.72        8.39      3.06 o 
  -8  -1   9        2.54       -0.48      2.57 o 
  -7  -1   9        6.57        5.99      1.93 o 
  -6  -1   9       11.04        8.07      1.65 o 
  -5  -1   9        6.23        5.73      1.19 o 
  -4  -1   9        3.63        3.15      1.04 o 
  -3  -1   9       10.54       13.11      1.53 o 
  -2  -1   9       71.44       84.90      5.02 o 
  -1  -1   9      167.63      179.10      8.56 o 
   0  -1   9      165.99      174.92     12.96 o 
   1  -1   9       59.21       61.10      3.57 o 
   2  -1   9       11.10       11.47      1.69 o 
   3  -1   9       44.61       45.92      3.26 o 
   4  -1   9        7.03        8.85      1.89 o 
   5  -1   9       42.29       46.78      3.61 o 
   6  -1   9        1.33        3.17      1.69 o 
   7  -1   9       11.94       18.16      2.73 o 
   8  -1   9        3.07        5.52      2.13 o 
  -8   0   9        0.79        2.78      1.89 o 
  -7   0   9        9.69        7.70      1.39 o 
  -6   0   9        9.68        8.41      1.36 o 
  -5   0   9        9.91        7.58      1.42 o 
  -4   0   9       38.91       37.38      2.99 o 
  -3   0   9       66.79       78.06      4.96 o 
  -2   0   9        1.80        1.51      1.38 o 
  -1   0   9        0.01       -0.55      1.23 o 
   0   0   9      127.24      153.00      5.97 o 
   1   0   9       10.21       10.05      1.19 o 
   2   0   9        8.07        7.87      1.05 o 
   3   0   9        7.15        6.52      1.44 o 
   4   0   9        4.80        2.88      1.45 o 
   5   0   9        0.28       -0.88      1.31 o 
   6   0   9        9.87        9.76      1.75 o 
   7   0   9        0.11       -0.92      1.79 o 
   8   0   9        0.78       -2.58      2.62 o 
  -8   1   9        2.42        1.32      1.90 o 
  -7   1   9        6.35        7.50      2.08 o 
  -6   1   9       11.25        9.42      2.16 o 
  -5   1   9        6.05        7.33      1.41 o 
  -4   1   9        3.63        4.35      1.32 o 
  -3   1   9       10.17        9.00      2.07 o 
  -2   1   9       70.26       82.66      4.43 o 
  -1   1   9      163.98      182.50      6.92 o 
   0   1   9      167.77      186.37      6.91 o 
   1   1   9       59.79       59.39      4.35 o 
   2   1   9       10.44       13.28      2.13 o 
   3   1   9       44.42       52.30      3.94 o 
   4   1   9        7.11        8.69      2.25 o 
   5   1   9       41.91       47.17      3.83 o 
   6   1   9        1.35        2.80      2.58 o 
   7   1   9       12.31       14.94      2.88 o 
   8   1   9        3.01        1.80      2.75 o 
  -8   2   9        8.32        5.88      2.11 o 
  -7   2   9        4.36        0.68      1.82 o 
  -6   2   9       15.48       13.16      2.21 o 
  -5   2   9       10.17        9.42      2.16 o 
  -4   2   9       81.60       80.32      4.52 o 
  -3   2   9        7.91        7.38      1.76 o 
  -2   2   9        2.53        1.48      1.43 o 
  -1   2   9        4.62        2.14      1.47 o 
   0   2   9       51.21       47.34      3.66 o 
   1   2   9      180.35      161.37      6.33 o 
   2   2   9      136.89      143.35      7.07 o 
   3   2   9       30.48       23.31      2.77 o 
   4   2   9       12.54       12.22      2.37 o 
   5   2   9       24.36       22.37      2.75 o 
   6   2   9        2.74        1.47      2.27 o 
   7   2   9        5.83        2.92      2.98 o 
  -7   3   9        3.95        2.03      2.32 o 
  -6   3   9        0.64        2.21      1.76 o 
  -5   3   9       24.07       18.33      3.46 o 
  -4   3   9        1.04       -0.98      2.32 o 
  -3   3   9       16.33       10.33      2.51 o 
  -2   3   9       48.63       49.12      4.17 o 
  -1   3   9        6.78        8.27      1.74 o 
   0   3   9       14.82       14.39      2.31 o 
   1   3   9       10.99        7.10      2.20 o 
   2   3   9        7.75        1.71      2.62 o 
   3   3   9      111.66      111.14      7.41 o 
   4   3   9       27.95       23.02      3.72 o 
   5   3   9        9.68        4.14      2.94 o 
   6   3   9       11.07        8.44      3.94 o 
   7   3   9       10.80        8.30      2.70 o 
  -5   4   9       18.87       14.18      3.93 o 
  -4   4   9        5.21        3.13      2.29 o 
  -3   4   9       24.03       20.19      3.95 o 
  -2   4   9        1.70        2.43      2.04 o 
  -1   4   9        8.72        4.52      2.45 o 
   0   4   9       19.92       15.15      3.48 o 
   1   4   9       67.42       68.49      6.64 o 
   2   4   9        2.97       -4.45      5.26 o 
   3   4   9        8.58       -0.23      5.55 o 
   4   4   9        0.62       -9.01      5.18 o 
   5   4   9       22.48        6.31      6.52 o 
  -3   5   9        0.44        0.82      2.63 o 
  -2   5   9        2.21        0.48      2.54 o 
  -1   5   9       37.75       36.27      5.67 o 
   0   5   9        5.54        6.34      3.15 o 
   1   5   9       16.99       18.59      4.33 o 
   2   5   9        0.71       -1.20      2.24 o 
  -1  -5  10       21.75       13.66      3.65 o 
   0  -5  10        0.67       -0.26      2.21 o 
   1  -5  10        7.46        6.53      2.83 o 
  -2  -4  10        8.50        5.30      2.68 o 
  -1  -4  10        1.64        0.56      2.08 o 
   0  -4  10        1.95        0.89      2.07 o 
   1  -4  10       49.28       44.96      5.25 o 
   2  -4  10        0.03       -0.22      1.95 o 
   3  -4  10        5.16        4.88      2.74 o 
   4  -4  10       17.70       19.60      4.01 o 
  -3  -3  10        6.37        5.43      1.48 o 
  -2  -3  10        3.87        2.11      1.22 o 
  -1  -3  10       11.16        7.25      1.41 o 
   0  -3  10        2.93        1.28      1.88 o 
   1  -3  10        3.29        1.84      1.16 o 
   2  -3  10       44.44       45.57      4.70 o 
   3  -3  10       56.07       47.03      5.04 o 
   4  -3  10        3.59        1.61      2.08 o 
   5  -3  10        4.07        4.27      2.49 o 
   6  -3  10        2.87        2.43      2.47 o 
  -7  -2  10        8.89        7.03      3.14 o 
  -6  -2  10        0.31       -0.20      1.94 o 
  -5  -2  10        0.47        1.59      1.20 o 
  -4  -2  10       53.47       55.04      4.26 o 
  -3  -2  10        5.01        4.79      1.68 o 
  -2  -2  10       19.61       19.97      2.70 o 
  -1  -2  10       11.89        9.92      1.65 o 
   0  -2  10       12.07        9.58      2.45 o 
   1  -2  10      166.27      156.47     10.46 o 
   2  -2  10       83.26       91.45      7.32 o 
   3  -2  10       74.68       72.46     12.64 o 
   4  -2  10        3.74        4.02      1.96 o 
   5  -2  10       44.48       45.24      4.62 o 
   6  -2  10        0.35        1.80      3.15 o 
   7  -2  10       16.88       26.46      4.28 o 
  -7  -1  10        1.64       -1.80      1.58 o 
  -6  -1  10        9.89        7.89      1.75 o 
  -5  -1  10       11.15       10.06      1.47 o 
  -4  -1  10        8.55        9.31      1.41 o 
  -3  -1  10       15.46       16.50      1.73 o 
  -2  -1  10       12.72       13.11      1.55 o 
  -1  -1  10      182.73      185.03     13.83 o 
   0  -1  10      202.24      242.36     11.28 o 
   1  -1  10       57.19       59.82      3.71 o 
   2  -1  10       20.15       22.92      2.29 o 
   3  -1  10       42.05       45.34      3.18 o 
   4  -1  10       15.71       15.16      2.27 o 
   5  -1  10       16.08       14.64      2.24 o 
   6  -1  10       10.59       14.78      2.46 o 
   7  -1  10        7.68        9.06      2.51 o 
  -8   0  10       14.68       12.93      2.46 o 
  -7   0  10        4.92        4.47      1.35 o 
  -6   0  10        4.29        3.72      1.25 o 
  -5   0  10        1.20       -0.93      1.15 o 
  -4   0  10       87.69       86.29      8.39 o 
  -3   0  10      253.47      292.53     10.20 o 
  -2   0  10       79.07       91.40      8.85 o 
  -1   0  10      143.22      169.56      7.27 o 
   0   0  10        0.46       -0.19      1.14 o 
   1   0  10       67.94       76.53      3.21 o 
   2   0  10       12.09        9.22      1.25 o 
   3   0  10      169.95      159.55      6.29 o 
   4   0  10        0.18        0.44      1.38 o 
   5   0  10       15.89       11.83      2.53 o 
   6   0  10       19.87       20.03      3.11 o 
   7   0  10        0.49        2.43      4.66 o 
  -7   1  10        1.60       -1.34      2.19 o 
  -6   1  10        9.90        7.49      2.16 o 
  -5   1  10       11.12       13.22      2.35 o 
  -4   1  10        8.65        9.04      1.56 o 
  -3   1  10       15.56       18.78      2.47 o 
  -2   1  10       12.71       12.61      2.18 o 
  -1   1  10      182.57      194.19      8.06 o 
   0   1  10      201.84      241.25      8.92 o 
   1   1  10       56.63       56.48      3.36 o 
   2   1  10       20.45       18.89      2.04 o 
   3   1  10       41.69       41.60      4.01 o 
   4   1  10       16.01       14.81      3.03 o 
   5   1  10       15.78       11.74      2.53 o 
   6   1  10       10.43       11.41      2.67 o 
   7   1  10        7.73        9.75      4.26 o 
  -7   2  10        8.92        9.22      3.09 o 
  -6   2  10        0.31        1.94      1.78 o 
  -5   2  10        0.58        0.33      1.81 o 
  -4   2  10       52.35       57.13      3.94 o 
  -3   2  10        5.24        6.20      1.75 o 
  -2   2  10       19.29       22.16      2.44 o 
  -1   2  10       12.45       12.45      1.99 o 
   0   2  10       12.74       11.43      2.10 o 
   1   2  10      162.62      149.83      6.11 o 
   2   2  10       83.40       95.44      4.39 o 
   3   2  10       73.66       76.89      5.62 o 
   4   2  10        3.78        1.12      2.17 o 
   5   2  10       44.83       44.23      3.90 o 
   6   2  10        0.31       -1.28      2.34 o 
   7   2  10       16.57       14.06      2.85 o 
  -6   3  10        0.28       -1.27      3.99 o 
  -5   3  10        2.82        0.39      1.83 o 
  -4   3  10        5.75        3.49      2.29 o 
  -3   3  10        6.48        4.37      2.15 o 
  -2   3  10        3.79        2.70      1.76 o 
  -1   3  10       11.26       11.17      3.07 o 
   1   3  10        3.30       -0.09      2.83 o 
   2   3  10       44.31       42.78      4.70 o 
   3   3  10       56.45       43.80      4.99 o 
   4   3  10        3.48       -0.05      2.83 o 
   5   3  10        3.98       -0.48      2.84 o 
   6   3  10        2.92       -0.32      2.86 o 
  -5   4  10        0.45        0.25      2.29 o 
  -4   4  10        6.21        7.00      2.88 o 
  -3   4  10        2.68        3.61      2.35 o 
  -2   4  10        8.55        6.63      2.64 o 
  -1   4  10        1.87        4.02      2.42 o 
   0   4  10        1.75        3.25      2.27 o 
   1   4  10       50.30       52.04      5.72 o 
   2   4  10        0.05       -0.35      2.09 o 
   3   4  10        5.17       -4.83      5.82 o 
   4   4  10       17.99       -0.84      6.04 o 
  -1   5  10       21.71       20.18      4.28 o 
   0   5  10        0.68       -1.27      2.33 o 
   1   5  10        7.52        5.48      2.98 o 
  -1  -4  11        6.66        1.52      2.11 o 
   0  -4  11        8.20        7.18      2.88 o 
   1  -4  11        2.52        1.60      2.07 o 
   2  -4  11        2.43        0.42      1.90 o 
   3  -4  11        4.54        8.50      3.13 o 
  -3  -3  11        3.20        1.96      1.39 o 
  -2  -3  11        8.54        4.46      1.51 o 
  -1  -3  11        7.77        5.24      1.41 o 
   0  -3  11        0.71       -0.52      1.01 o 
   2  -3  11       12.61        9.96      2.75 o 
   3  -3  11        4.48        2.69      2.05 o 
   4  -3  11        3.79        3.37      2.33 o 
   5  -3  11        6.01        4.26      2.65 o 
  -5  -2  11       17.97       10.37      2.24 o 
  -4  -2  11        3.79        0.69      1.50 o 
  -3  -2  11       21.88       17.10      2.77 o 
  -2  -2  11        8.38        8.03      2.19 o 
  -1  -2  11       22.32       27.47      2.65 o 
   0  -2  11       54.03       62.50      5.61 o 
   1  -2  11       39.08       34.37      4.19 o 
   2  -2  11       13.35       14.39      2.95 o 
   3  -2  11        4.19        4.93      2.41 o 
   4  -2  11        0.69       -0.09      1.58 o 
   5  -2  11        8.50        8.20      5.82 o 
   6  -2  11       14.35       21.23      5.10 o 
  -7  -1  11        1.84        1.76      1.85 o 
  -6  -1  11       33.37       26.10      2.27 o 
  -5  -1  11       32.98       29.67      2.45 o 
  -4  -1  11       18.02       15.62      1.82 o 
  -3  -1  11       17.61       18.18      1.89 o 
  -2  -1  11       19.84       20.68      2.31 o 
  -1  -1  11      244.24      254.17     18.00 o 
   0  -1  11       54.48       62.74      4.26 o 
   1  -1  11      143.88      156.57      7.77 o 
   2  -1  11       20.15       22.59      2.42 o 
   3  -1  11       29.12       30.94      2.83 o 
   4  -1  11        5.94        5.65      1.87 o 
   5  -1  11        7.27        5.38      1.84 o 
   6  -1  11        2.51        0.45      1.66 o 
   7  -1  11        3.07        5.07      4.21 o 
  -7   0  11        0.64        0.34      1.33 o 
  -6   0  11        2.19        0.11      1.25 o 
  -5   0  11        0.62       -0.13      1.23 o 
  -4   0  11        0.11       -0.82      1.23 o 
  -3   0  11      264.69      297.00     11.55 o 
  -2   0  11      375.25      465.22     30.58 o 
  -1   0  11      209.31      245.19      9.93 o 
   0   0  11       16.22       17.91      2.28 o 
   1   0  11      172.61      208.11      6.83 o 
   2   0  11       13.00       10.76      1.82 o 
   3   0  11       23.45       22.30      2.85 o 
   4   0  11       55.58       55.51      4.37 o 
   5   0  11       45.13       52.50      4.47 o 
   6   0  11        0.05       -0.40      2.39 o 
   7   0  11        0.92        5.70      5.12 o 
  -7   1  11        1.90        1.68      2.19 o 
  -6   1  11       33.16       30.80      3.27 o 
  -5   1  11       33.08       37.45      3.41 o 
  -4   1  11       17.36       18.83      2.68 o 
  -3   1  11       16.90       20.48      2.65 o 
  -2   1  11       20.54       20.68      2.54 o 
  -1   1  11      241.70      257.35     10.34 o 
   0   1  11       55.00       57.63      3.53 o 
   1   1  11      143.44      146.66      6.19 o 
   2   1  11       19.92       17.86      2.02 o 
   3   1  11       29.55       29.58      3.19 o 
   4   1  11        5.82        6.57      2.59 o 
   5   1  11        7.27        6.32      2.03 o 
   6   1  11        2.54        0.30      3.20 o 
   7   1  11        3.08        2.81      2.85 o 
  -6   2  11       12.41       13.48      2.75 o 
  -5   2  11       18.12       20.14      2.91 o 
  -4   2  11        3.45        2.19      1.90 o 
  -3   2  11       22.40       22.29      2.67 o 
  -2   2  11        8.01        8.44      1.93 o 
  -1   2  11       22.23       23.02      2.54 o 
   0   2  11       54.58       58.02      3.72 o 
   1   2  11       39.81       35.27      2.72 o 
   2   2  11       13.21       14.34      1.73 o 
   3   2  11        3.83        1.30      2.15 o 
   4   2  11        0.68       -1.69      2.14 o 
   5   2  11        8.37        5.09      2.74 o 
   6   2  11       14.71       14.14      2.80 o 
  -5   3  11        3.85        1.42      2.92 o 
  -4   3  11        1.45       -1.24      3.81 o 
  -3   3  11        3.40        1.58      1.88 o 
  -2   3  11        8.34        6.88      2.29 o 
  -1   3  11        8.07       13.98      2.97 o 
   0   3  11        0.66        5.54      7.14 o 
   2   3  11       12.87        9.30      2.27 o 
   3   3  11        4.38       -2.52      3.59 o 
   4   3  11        3.79       -3.38      3.88 o 
   5   3  11        5.98        3.90      3.38 o 
  -3   4  11        1.37        2.71      2.37 o 
  -2   4  11        3.02        2.55      2.13 o 
  -1   4  11        6.69        2.23      2.20 o 
   0   4  11        7.85        7.00      2.90 o 
   1   4  11        2.62        4.40      2.47 o 
   2   4  11        2.51        0.56      2.30 o 
   3   4  11        4.36        3.28      2.59 o 
  -1  -4  12        1.09        0.42      2.13 o 
   0  -4  12        1.50       -0.39      1.95 o 
   1  -4  12        0.38        0.14      1.93 o 
  -3  -3  12        6.82        5.71      1.81 o 
  -2  -3  12        4.30        2.46      1.57 o 
  -1  -3  12        1.21       -0.43      1.13 o 
   0  -3  12        7.16        5.11      1.57 o 
   1  -3  12        1.91        2.28      2.14 o 
   3  -3  12        1.09        0.78      1.89 o 
   4  -3  12        3.21        0.98      2.22 o 
  -5  -2  12       20.52       14.65      2.72 o 
  -4  -2  12        5.80        4.30      1.98 o 
  -3  -2  12       16.93       16.00      2.88 o 
  -2  -2  12        2.90        2.42      1.87 o 
  -1  -2  12       11.25        9.69      2.52 o 
   0  -2  12       25.60       33.53      4.30 o 
   1  -2  12       32.35       37.21      4.61 o 
   2  -2  12        0.51        0.57      1.70 o 
   3  -2  12        8.89       11.64      3.07 o 
   4  -2  12        1.81       11.46      6.39 o 
   5  -2  12        0.19        2.97      5.86 o 
  -6  -1  12        2.10        4.66      1.44 o 
  -5  -1  12       70.75       69.69      5.19 o 
  -4  -1  12       41.91       40.50      3.34 o 
  -3  -1  12       74.31       75.58      4.52 o 
  -2  -1  12       14.61       20.16      2.46 o 
  -1  -1  12       17.37       20.66      3.84 o 
   0  -1  12        1.50        1.67      1.71 o 
   1  -1  12       35.85       35.66      3.36 o 
   2  -1  12        5.56        4.15      1.76 o 
   3  -1  12       72.94       72.25      4.31 o 
   4  -1  12       20.21       23.66      2.76 o 
   5  -1  12       13.36       19.23      3.57 o 
   6  -1  12        0.48        1.45      2.79 o 
  -6   0  12        0.14       -1.15      1.32 o 
  -5   0  12        7.64        5.66      1.60 o 
  -4   0  12       19.13       21.60      2.25 o 
  -3   0  12      109.51      112.27      4.47 o 
  -2   0  12        0.23       -1.10      1.76 o 
  -1   0  12       72.17       82.47      4.73 o 
   0   0  12       10.14       13.37      2.97 o 
   1   0  12       18.23       26.09      3.06 o 
   2   0  12       18.61       25.04      3.11 o 
   3   0  12       56.03       55.54      4.42 o 
   4   0  12        3.05        4.05      2.50 o 
   5   0  12       27.43       34.41      3.91 o 
   6   0  12        2.72        2.91      2.51 o 
  -6   1  12        1.96        3.41      2.26 o 
  -5   1  12       72.25       76.49      7.51 o 
  -4   1  12       41.45       46.52      3.79 o 
  -3   1  12       74.60       78.56      4.78 o 
  -2   1  12       15.47       23.57      2.66 o 
  -1   1  12       16.70       18.34      2.45 o 
   0   1  12        1.54        2.49      1.97 o 
   1   1  12       36.01       35.37      2.70 o 
   2   1  12        5.36        3.80      1.56 o 
   3   1  12       71.98       67.94      3.79 o 
   4   1  12       20.70       18.96      3.01 o 
   5   1  12       13.06       11.85      2.88 o 
   6   1  12        0.44       -0.44      2.72 o 
  -5   2  12       20.77       22.71      3.12 o 
  -4   2  12        5.65        9.20      2.39 o 
  -3   2  12       16.99       18.63      2.62 o 
  -2   2  12        3.02        1.25      2.40 o 
  -1   2  12       11.54       12.69      2.80 o 
   0   2  12       25.42       30.08      2.91 o 
   1   2  12       32.54       38.51      4.12 o 
   2   2  12        0.48       -0.35      1.39 o 
   3   2  12        8.71        9.42      2.23 o 
   4   2  12        1.85        3.97      3.48 o 
   5   2  12        0.21       -4.33      2.21 o 
  -4   3  12        3.50        1.84      1.91 o 
  -3   3  12        6.85        5.57      1.91 o 
  -2   3  12        4.09        1.23      3.17 o 
  -1   3  12        1.17       -1.37      1.68 o 
   0   3  12        7.41       10.81      8.73 o 
   3   3  12        1.18       -0.44      2.83 o 
   4   3  12        3.30        2.78      6.61 o 
  -1   4  12        1.11        0.81      2.10 o 
   0   4  12        1.47        2.47      2.23 o 
   1   4  12        0.40       -1.61      4.24 o 
  -2  -3  13        3.82        3.09      1.79 o 
  -1  -3  13       16.99       13.57      2.69 o 
   0  -3  13        2.00        1.11      1.41 o 
  -4  -2  13        0.60        0.14      1.74 o 
  -3  -2  13        1.55       -0.55      1.90 o 
  -2  -2  13        9.85        5.25      2.32 o 
  -1  -2  13       16.44       15.51      3.02 o 
   0  -2  13        2.27       -0.57      1.41 o 
   1  -2  13       29.58       31.02      4.45 o 
   2  -2  13        5.38        1.33      2.11 o 
   3  -2  13        1.90        1.92      2.14 o 
  -5  -1  13        9.60       10.12      2.09 o 
  -4  -1  13       15.32       17.80      2.51 o 
  -3  -1  13       15.77       18.88      2.50 o 
  -2  -1  13       22.05       23.13      2.72 o 
  -1  -1  13       45.86       49.12      6.03 o 
   0  -1  13       24.51       25.83      4.60 o 
   1  -1  13        9.26        8.46      2.86 o 
   2  -1  13       17.19       17.59      2.74 o 
   3  -1  13       11.93       18.28      6.37 o 
   4  -1  13        6.96        9.72      4.45 o 
   5  -1  13        5.24        5.33      2.57 o 
  -5   0  13        0.06       -0.35      1.47 o 
  -4   0  13        0.36       -0.65      1.40 o 
  -3   0  13       68.71       63.29      3.80 o 
  -2   0  13        7.85        6.61      4.02 o 
  -1   0  13        5.49        3.27      2.98 o 
   0   0  13       10.52        9.41      3.13 o 
   1   0  13       56.91       56.89      5.32 o 
   2   0  13       42.81       53.49      5.09 o 
   3   0  13        0.56       -2.62      2.20 o 
   4   0  13        0.51       -1.93      2.31 o 
   5   0  13        0.91        0.93      2.29 o 
  -5   1  13        9.40        5.66      2.38 o 
  -4   1  13       15.80       20.08      3.79 o 
  -3   1  13       16.45       14.86      4.22 o 
  -2   1  13       21.50       22.69      2.96 o 
  -1   1  13       46.96       49.59      3.66 o 
   0   1  13       23.64       23.00      2.64 o 
   1   1  13        9.76        7.91      2.96 o 
   2   1  13       17.84       23.21      3.28 o 
   3   1  13       11.93        9.40      2.76 o 
   4   1  13        7.15        6.13      2.73 o 
   5   1  13        5.13        5.08      2.41 o 
  -4   2  13        0.64        0.15      1.99 o 
  -3   2  13        1.49        0.29      1.79 o 
  -2   2  13        9.97        7.77      2.13 o 
  -1   2  13       16.36       15.64      2.45 o 
   0   2  13        2.26       -0.52      3.67 o 
   1   2  13       29.59       34.33      3.38 o 
   2   2  13        5.35        3.01      1.77 o 
   3   2  13        1.89        4.86      2.85 o 
   4   2  13        1.94        5.82      3.61 o 
  -2   3  13        3.82        7.76      2.12 o 
  -1   3  13       16.72       20.98      8.06 o 
   0   3  13        2.10        4.36      8.53 o 
   2   3  13        1.56        8.41      3.70 o 
  -2  -2  14        1.52        0.80      2.11 o 
  -1  -2  14        6.95        5.10      2.44 o 
   0  -2  14        9.37        8.19      2.67 o 
   1  -2  14        4.71        2.52      2.45 o 
   2  -2  14        1.86        0.42      2.17 o 
  -3  -1  14        0.36        0.67      1.73 o 
  -2  -1  14        8.18        6.14      2.07 o 
  -1  -1  14        8.43        6.78      3.28 o 
   0  -1  14        6.56        6.05      3.38 o 
   1  -1  14       17.86       17.58      4.22 o 
   2  -1  14        1.31        3.91      3.18 o 
   3  -1  14       17.45       20.88      4.39 o 
  -3   0  14        9.03        8.09      2.23 o 
  -2   0  14        7.77        4.05      3.37 o 
  -1   0  14       14.21       11.56      5.08 o 
   0   0  14        5.95        7.36      3.08 o 
   1   0  14        0.37       -0.32      2.67 o 
   2   0  14        6.32        5.86      3.01 o 
   3   0  14        0.04        0.50      3.44 o 
  -3   1  14        0.33        0.13      2.05 o 
  -2   1  14        8.01       11.78      3.78 o 
  -1   1  14        8.71        8.20      3.25 o 
   0   1  14        6.48        5.96      4.15 o 
   1   1  14       17.42       13.08      3.52 o 
   2   1  14        1.22       -0.98      3.12 o 
   3   1  14       17.50       23.61      3.60 o 
  -2   2  14        1.44        0.10      2.96 o 
  -1   2  14        7.18        4.15      3.18 o 
   0   2  14        9.58        9.21      3.73 o 
   1   2  14        4.61        5.81      3.46 o 
   2   2  14        1.94        2.02      2.82 o 
   0   0  15        4.32        3.81      3.73 o 
                                                 
